# Supplementary material for: 4′-Ferrocenyl-1′-methylacenapthylene-1-spiro-2′-pyrrolidine-3′-spiro-2′′-indane-2,1′′,3′′(1H)-trione
Source: Acta Crystallogr Sect E Struct Rep Online. 2009 Nov 25;65(Pt 12):m1673. doi: 10.1107/S1600536809049629 (PMC2972181; doi:10.1107/S1600536809049629)
Supplement: Supplementary file 2 [file e-65-m1673-Isup2.hkl]

#
# h,k,l, Fc-squared, Fo-squared, sigma(Fo-squared) and status flag
#
data_I
_shelx_title ' GUNARRSK369S in P2(1)/c'
_shelx_refln_list_code          4
_shelx_F_calc_maximum      298.74
_exptl_crystal_F_000      1144.00
_reflns_d_resolution_high  0.7329
 
loop_
 _symmetry_equiv_pos_as_xyz
 'x, y, z'
 '-x, y+1/2, -z+1/2'
 '-x, -y, -z'
 'x, -y-1/2, z-1/2'
 
_cell_length_a    12.5511
_cell_length_b    10.8633
_cell_length_c    19.2099
_cell_angle_alpha  90.000
_cell_angle_beta  103.432
_cell_angle_gamma  90.000
 
_shelx_F_squared_multiplier     1.000
 
loop_
 _refln_index_h
 _refln_index_k
 _refln_index_l
 _refln_F_squared_calc
 _refln_F_squared_meas
 _refln_F_squared_sigma
 _refln_observed_status
   2   0   0      130.87      137.24      9.43 o
   3   0   0     5466.44     5276.94    104.55 o
   4   0   0    10945.27    11570.25    148.69 o
   5   0   0      457.56      553.31     10.06 o
   6   0   0       17.22       13.40      2.93 o
   7   0   0     1784.89     1631.14     34.33 o
   8   0   0     3880.02     3729.80     59.39 o
   9   0   0     2637.78     2452.41     47.94 o
  10   0   0     2594.52     2424.79     48.38 o
  11   0   0      100.27      105.02      8.35 o
  12   0   0      776.36      858.47     55.89 o
  13   0   0       42.62       69.74     21.85 o
  14   0   0        3.35       -4.05      8.97 o
  15   0   0       28.43       36.78     10.17 o
  16   0   0       11.90       -3.97     14.84 o
   1   1   0    14840.01    13715.34    292.66 o
   2   1   0      355.98      298.47      3.69 o
   3   1   0     1549.65     1382.09     13.75 o
   4   1   0      503.53      436.38     10.18 o
   5   1   0      145.22      161.37      4.34 o
   6   1   0      201.66      254.14      5.05 o
   7   1   0       74.34       74.87      3.28 o
   8   1   0      227.53      237.48      5.88 o
   9   1   0        0.19       -1.64      2.22 o
  10   1   0       75.63       87.05      4.80 o
  11   1   0       38.86       33.79      4.67 o
  12   1   0        0.16        5.46      4.57 o
  13   1   0        8.08        4.62      6.26 o
  14   1   0        3.91        6.13      5.75 o
  15   1   0       41.88       39.33      8.61 o
  16   1   0        2.76       -1.31      6.13 o
   0   2   0    25885.69    26045.04    334.64 o
   1   2   0    14320.22    14939.22    124.11 o
   2   2   0     4073.97     4156.01     35.26 o
   3   2   0       53.92       68.91      2.03 o
   4   2   0      560.57      520.23      6.82 o
   5   2   0      110.05      106.42      3.04 o
   6   2   0      133.37      122.35      3.83 o
   7   2   0      776.75      770.58     11.33 o
   8   2   0     1807.82     1772.13     20.83 o
   9   2   0     2611.01     2543.54     28.68 o
  10   2   0       27.97       37.04      4.19 o
  11   2   0     1376.91     1423.41     25.17 o
  12   2   0      599.82      646.07     16.90 o
  13   2   0      254.03      250.43     10.91 o
  14   2   0      143.98      156.39      9.51 o
  15   2   0       16.81        1.87      5.94 o
  16   2   0       13.31       15.03      7.87 o
   1   3   0        0.35        4.29      0.96 o
   2   3   0     1638.65     1923.37     18.71 o
   3   3   0      465.25      524.93      6.37 o
   4   3   0      276.99      309.24      5.56 o
   5   3   0       24.87       32.02      2.05 o
   6   3   0      923.41      940.37     12.33 o
   7   3   0      620.88      725.24     11.46 o
   8   3   0      146.13      152.37      5.16 o
   9   3   0     1566.96     1588.01     21.84 o
  10   3   0      982.69      985.96     16.51 o
  11   3   0        4.75       -0.24      3.41 o
  12   3   0        8.33        5.33      4.67 o
  13   3   0       98.58       87.54      7.53 o
  14   3   0        7.10        7.17      6.73 o
  15   3   0       10.73        6.12      5.68 o
  16   3   0        0.12        1.69      7.00 o
   0   4   0    12219.26    12263.93    203.98 o
   1   4   0     2411.06     2419.31     23.37 o
   2   4   0     2086.57     2044.19     20.13 o
   3   4   0      277.84      261.92      4.20 o
   4   4   0      531.40      558.29      7.16 o
   5   4   0      248.46      272.30      5.98 o
   6   4   0        4.67        6.34      1.96 o
   7   4   0        7.51        6.41      2.11 o
   8   4   0       18.12       20.79      2.83 o
   9   4   0      980.18      932.29     15.80 o
  10   4   0      750.04      769.68     18.11 o
  11   4   0     1033.40     1053.61     18.49 o
  12   4   0      864.93      889.66     18.87 o
  13   4   0      301.71      305.57     11.97 o
  14   4   0       20.71       16.32      5.73 o
  15   4   0       26.66       15.66      5.93 o
  16   4   0        0.36       -1.61      5.84 o
   1   5   0      371.66      334.59      6.88 o
   2   5   0     1174.08     1200.42     13.17 o
   3   5   0      859.66      911.32     10.52 o
   4   5   0      846.80      812.59      9.85 o
   5   5   0      747.21      752.83      9.96 o
   6   5   0     1097.53     1052.14     14.75 o
   7   5   0      128.84      133.20      4.99 o
   8   5   0       38.58       39.62      3.19 o
   9   5   0       34.57       46.56      3.91 o
  10   5   0        4.82        0.62      3.14 o
  11   5   0       71.35       67.82      5.17 o
  12   5   0      294.07      287.59     11.12 o
  13   5   0       17.61       23.30      5.32 o
  14   5   0        2.04        1.44      4.85 o
  15   5   0       55.84       62.49      6.31 o
   0   6   0     3266.04     3153.34     49.19 o
   1   6   0      207.50      141.35      4.26 o
   2   6   0     3107.78     2931.88     28.86 o
   3   6   0     1479.96     1534.05     16.49 o
   4   6   0     1112.99     1196.69     13.61 o
   5   6   0       34.61       31.56      2.44 o
   6   6   0      350.84      360.78      9.73 o
   7   6   0      212.25      190.14      5.50 o
   8   6   0      286.30      279.94      7.16 o
   9   6   0     1186.10     1194.15     18.72 o
  10   6   0      654.48      680.44     12.81 o
  11   6   0      981.57      934.32     20.21 o
  12   6   0      114.33      101.20      9.86 o
  13   6   0        5.06        2.48      6.15 o
  14   6   0      154.63      143.69     11.79 o
  15   6   0       19.13       25.34      8.77 o
   1   7   0       24.69       27.72      2.65 o
   2   7   0      313.74      419.02      7.61 o
   3   7   0      487.63      483.43      7.33 o
   4   7   0      213.39      182.90      4.45 o
   5   7   0       48.83       39.88      2.67 o
   6   7   0       38.30       41.98      3.07 o
   7   7   0       69.32       84.94      3.91 o
   8   7   0      111.14      109.95      7.21 o
   9   7   0      467.30      467.11     18.91 o
  10   7   0       71.27       80.01      7.48 o
  11   7   0        1.14       -2.06      6.24 o
  12   7   0       79.06       78.48      9.39 o
  13   7   0       39.77       34.44      7.74 o
  14   7   0       73.95       81.88     10.46 o
   0   8   0      184.41      148.27      6.60 o
   1   8   0      295.07      249.88      6.65 o
   2   8   0     1832.73     1690.54     21.15 o
   3   8   0     2286.98     2329.71     25.90 o
   4   8   0       54.48       59.00      4.52 o
   5   8   0      271.66      225.33      6.08 o
   6   8   0       70.22       62.93      6.27 o
   7   8   0      107.85      103.47      7.26 o
   8   8   0       70.44       82.03      7.17 o
   9   8   0       86.69       82.86      7.73 o
  10   8   0      192.63      213.01     10.87 o
  11   8   0      698.61      741.88     23.15 o
  12   8   0        9.71       12.69      9.05 o
  13   8   0      132.95      147.54     17.12 o
  14   8   0       44.06       31.72     18.75 o
   1   9   0        2.47        4.42      2.50 o
   2   9   0      317.34      316.11      8.42 o
   3   9   0      103.51      105.84      5.10 o
   4   9   0       26.31       17.44      3.50 o
   5   9   0      320.68      309.72      9.70 o
   6   9   0      395.51      405.17     13.46 o
   7   9   0      225.03      208.62     11.48 o
   8   9   0        4.09       -5.70      5.70 o
   9   9   0       56.77       48.32      8.09 o
  10   9   0      273.68      308.99     15.43 o
  11   9   0       66.24       61.80     11.26 o
  12   9   0        3.15        6.57     14.51 o
  13   9   0       23.83       11.89     10.38 o
   0  10   0      118.74      140.18     11.05 o
   1  10   0       72.61       64.19      6.86 o
   2  10   0     2142.12     2052.15     32.28 o
   3  10   0      110.44      124.81      7.78 o
   4  10   0       39.96       48.03      5.59 o
   5  10   0        0.15        0.12      3.16 o
   6  10   0       47.53       32.16      6.29 o
   7  10   0      366.37      367.89     15.92 o
   8  10   0      231.46      234.09     13.45 o
   9  10   0        0.91       -3.34      6.68 o
  10  10   0      337.70      376.61     29.23 o
  11  10   0        1.68       -9.60     10.03 o
  12  10   0        2.49        6.39     10.11 o
   1  11   0       21.69        7.04      5.02 o
   2  11   0      191.09      199.35      9.49 o
   3  11   0       65.09       86.55      5.64 o
   4  11   0        4.79       13.10      4.14 o
   5  11   0      208.77      222.75     15.38 o
   6  11   0      197.43      206.02     12.43 o
   7  11   0       12.59       10.05      7.06 o
   8  11   0       73.44       63.94      9.44 o
   9  11   0        7.85        2.59      8.78 o
  10  11   0       27.58       13.77      8.35 o
  11  11   0       48.21       50.39     11.65 o
   0  12   0        3.50        3.58      7.07 o
   1  12   0      219.88      194.34      9.79 o
   2  12   0      347.45      325.62     12.91 o
   3  12   0       15.91       27.17      5.55 o
   4  12   0       87.30       83.53      4.98 o
   5  12   0        0.52        1.22     11.53 o
   6  12   0       50.97       46.27     15.15 o
   7  12   0       15.31        4.96      7.41 o
   8  12   0       20.36       22.95      8.89 o
   9  12   0       51.00       61.94     10.28 o
   1  13   0       25.54       35.41      6.68 o
   2  13   0       32.95        6.97      7.87 o
   3  13   0        4.94       11.69      5.38 o
   4  13   0      228.63      272.41     14.95 o
   5  13   0       42.35       66.09      9.98 o
   6  13   0      156.23      186.00     13.46 o
   7  13   0       12.67        4.81      9.05 o
   0  14   0        8.62       15.25      9.36 o
   1  14   0       49.14       50.30      7.43 o
   2  14   0       62.31       67.29      7.50 o
   3  14   0       18.44        6.41      5.90 o
   4  14   0        2.36       -8.68      8.68 o
   5  14   0        5.34      -10.52     10.52 o
 -16   1   1      207.59      181.90     10.85 o
 -15   1   1      423.86      463.33     15.80 o
 -14   1   1      476.03      473.50     15.29 o
 -13   1   1      211.54      208.64      9.76 o
 -12   1   1       86.07       99.52      7.05 o
 -11   1   1       75.48       75.00      5.56 o
 -10   1   1       30.33       36.53      3.46 o
  -9   1   1      358.90      337.95      6.94 o
  -8   1   1      975.64     1043.91     13.57 o
  -7   1   1     6233.68     6712.26     66.73 o
  -6   1   1     4216.44     4502.12     48.02 o
  -5   1   1      115.23       88.68      2.63 o
  -4   1   1     1151.86     1433.94     15.26 o
  -3   1   1     2737.12     2888.51     25.94 o
  -2   1   1    14676.04    15094.50    140.06 o
  -1   1   1     9431.11     9547.03    150.56 o
   0   1   1       52.23       62.31      4.21 o
   1   1   1      935.95     1024.29     10.86 o
   2   1   1      900.26      985.44     11.96 o
   3   1   1      367.11      445.32      7.15 o
   4   1   1     1695.52     1853.38     22.31 o
   5   1   1     9151.65     9473.49     97.55 o
   6   1   1     1812.59     1729.65     20.67 o
   7   1   1     7097.77     7290.41     76.89 o
   8   1   1     5562.94     5589.67     60.45 o
   9   1   1      156.19      147.32      5.32 o
  10   1   1      402.53      392.06     10.06 o
  11   1   1      279.20      251.83      9.91 o
  12   1   1       17.61       17.68      5.27 o
  13   1   1       54.29       45.57      6.72 o
  14   1   1       80.07       70.29      9.80 o
  15   1   1       52.36       58.48      7.90 o
  16   1   1       20.09       33.96      7.31 o
 -16   2   1       20.33       17.86      6.41 o
 -15   2   1       13.80        2.84      5.74 o
 -14   2   1        3.76       -5.24      5.24 o
 -13   2   1        8.76       -0.06      4.90 o
 -12   2   1      195.83      176.98      8.71 o
 -11   2   1       99.58      106.20      5.67 o
 -10   2   1      246.34      254.89      9.26 o
  -9   2   1       17.29        6.80      2.47 o
  -8   2   1      593.56      674.84     10.61 o
  -7   2   1      378.93      373.10      7.03 o
  -6   2   1       11.36        8.62      1.65 o
  -5   2   1       68.41       78.47      2.41 o
  -4   2   1      285.69      326.67      5.69 o
  -3   2   1      831.90      881.91      8.89 o
  -2   2   1     4496.95     4964.32     47.07 o
  -1   2   1     3286.09     3079.71     29.20 o
   0   2   1     2071.34     2402.41     25.81 o
   1   2   1     2387.59     2271.63     21.90 o
   2   2   1        3.77       -0.98      0.98 o
   3   2   1      290.40      350.62      6.71 o
   4   2   1      922.70      824.53     10.68 o
   5   2   1       86.99       86.32      3.08 o
   6   2   1     1981.31     2169.59     29.65 o
   7   2   1      122.36      152.07      4.56 o
   8   2   1      238.31      237.06      5.95 o
   9   2   1        7.39        8.09      2.70 o
  10   2   1      349.29      331.98      8.05 o
  11   2   1       47.76       57.58      5.73 o
  12   2   1      266.50      259.82     11.14 o
  13   2   1       52.88       49.93      6.80 o
  14   2   1        0.76        0.77      5.63 o
  15   2   1        3.84       -5.57      5.57 o
  16   2   1       75.21       84.90      8.87 o
 -16   3   1       89.85      108.66     16.05 o
 -15   3   1      250.61      247.19     11.67 o
 -14   3   1      189.26      180.05     10.24 o
 -13   3   1      673.07      660.02     17.33 o
 -12   3   1      367.73      353.41     11.03 o
 -11   3   1      676.49      676.68     13.57 o
 -10   3   1       81.79       80.26      4.45 o
  -9   3   1       90.16      104.56      4.30 o
  -8   3   1      649.02      697.26     10.08 o
  -7   3   1      231.53      204.52      4.73 o
  -6   3   1     2661.46     2766.13     31.25 o
  -5   3   1     2593.41     2425.05     26.94 o
  -4   3   1     8574.48     8845.77     81.06 o
  -3   3   1     7697.19     7828.26     68.76 o
  -2   3   1      490.53      479.32      5.36 o
  -1   3   1       73.83      102.68      1.99 o
   0   3   1     4656.66     4726.94     52.54 o
   1   3   1       19.00       20.32      1.76 o
   2   3   1        3.05        2.05      1.50 o
   3   3   1      609.59      658.56      7.82 o
   4   3   1     2462.54     2561.56     28.27 o
   5   3   1     3184.26     3017.93     35.40 o
   6   3   1     5470.39     5522.05     62.57 o
   7   3   1     2705.49     2618.36     32.17 o
   8   3   1       22.11       10.25      2.78 o
   9   3   1      992.42     1034.78     15.17 o
  10   3   1      202.89      203.00      6.78 o
  11   3   1       85.90       82.74      6.16 o
  12   3   1      332.68      347.17     13.00 o
  13   3   1      237.07      218.69     10.62 o
  14   3   1       75.04       72.73      9.13 o
  15   3   1        6.81        9.70      6.17 o
  16   3   1      124.93      147.70     10.47 o
 -16   4   1      119.56      128.85      9.29 o
 -15   4   1        0.81        1.17      4.99 o
 -14   4   1        0.13       -4.57      4.57 o
 -13   4   1        0.66       -6.94      6.94 o
 -12   4   1       12.93       12.52      6.01 o
 -11   4   1        1.97        0.43      4.19 o
 -10   4   1       23.01       26.17      3.57 o
  -9   4   1       16.58       11.28      2.92 o
  -8   4   1      143.10      152.02      4.59 o
  -7   4   1       30.93       28.14      2.34 o
  -6   4   1       82.29       49.67      2.56 o
  -5   4   1       68.65       64.36      2.29 o
  -4   4   1      738.30      847.63      9.95 o
  -3   4   1     2216.15     2466.15     23.92 o
  -2   4   1      199.65      278.09      4.38 o
  -1   4   1     1595.25     1493.94     15.03 o
   0   4   1     2373.52     2303.69     26.92 o
   1   4   1      503.00      419.55     10.31 o
   2   4   1     4753.42     4880.26     45.61 o
   3   4   1       15.13       20.98      1.64 o
   4   4   1      126.87      139.72      4.30 o
   5   4   1      275.13      284.44      6.14 o
   6   4   1       59.68       66.22      3.34 o
   7   4   1      170.88      176.80      7.73 o
   8   4   1      117.38      110.25      4.65 o
   9   4   1        4.45        6.44      3.21 o
  10   4   1      322.86      292.68      8.20 o
  11   4   1       67.55       45.73      5.51 o
  12   4   1       90.01       80.06      6.90 o
  13   4   1       19.54       12.81      5.83 o
  14   4   1        7.77       -2.15      9.19 o
  15   4   1       82.20       72.09     12.51 o
 -15   5   1       24.56        8.87      7.44 o
 -14   5   1      151.01      144.25     11.47 o
 -13   5   1      160.33      162.91     20.81 o
 -12   5   1      297.37      298.02      8.04 o
 -11   5   1        9.86        3.25      3.09 o
 -10   5   1       14.20       10.78      2.81 o
  -9   5   1      231.14      211.36      6.65 o
  -8   5   1      106.72      103.90      3.92 o
  -7   5   1      256.86      232.74      5.93 o
  -6   5   1     1195.34     1137.65     15.20 o
  -5   5   1     1878.39     1762.20     19.19 o
  -4   5   1    12649.81    12858.89    123.31 o
  -3   5   1     2394.23     2288.93     22.71 o
  -2   5   1     5551.20     5697.83     53.01 o
  -1   5   1     2127.22     2146.93     21.29 o
   0   5   1     1275.55     1503.61     18.80 o
   1   5   1      379.45      380.40      6.70 o
   2   5   1      183.97      212.85      4.35 o
   3   5   1     5380.57     5604.36     52.61 o
   4   5   1     2920.76     2802.60     27.92 o
   5   5   1     3149.16     3049.62     36.25 o
   6   5   1     2959.56     2850.48     34.52 o
   7   5   1      598.81      507.85      9.45 o
   8   5   1      557.68      574.42     14.59 o
   9   5   1     1273.41     1265.13     20.21 o
  10   5   1       90.03       85.02      5.37 o
  11   5   1       77.19       66.53      6.15 o
  12   5   1        4.90        7.92      4.95 o
  13   5   1       80.33       71.65      7.13 o
  14   5   1       32.83       32.38      6.34 o
  15   5   1       44.81       42.99      6.87 o
 -15   6   1        0.02        6.05      9.93 o
 -14   6   1      112.58       96.75     10.35 o
 -13   6   1        2.53       -1.07      6.33 o
 -12   6   1        0.06       -8.69      9.04 o
 -11   6   1      137.98      110.10     13.23 o
 -10   6   1     1177.78     1197.90     25.28 o
  -9   6   1      332.54      326.85     11.59 o
  -8   6   1      288.46      248.56      9.54 o
  -7   6   1      604.88      622.28     13.03 o
  -6   6   1      290.50      307.57      6.99 o
  -5   6   1      142.62      134.80      4.71 o
  -4   6   1      190.32      189.58      4.85 o
  -3   6   1       24.87       28.95      1.94 o
  -2   6   1       37.00       45.26      2.50 o
  -1   6   1     2266.83     2440.21     24.32 o
   0   6   1       58.03       44.15      2.62 o
   1   6   1      411.57      384.60      7.21 o
   2   6   1      902.42      866.82     11.08 o
   3   6   1     1356.79     1461.35     16.99 o
   4   6   1     1041.83     1118.37     13.14 o
   5   6   1      214.64      223.32      5.48 o
   6   6   1       69.30       79.24      3.83 o
   7   6   1        1.74       -1.10      2.41 o
   8   6   1      207.20      187.49      6.52 o
   9   6   1       46.10       59.39      4.48 o
  10   6   1      458.24      461.11     10.87 o
  11   6   1      596.47      604.75     13.92 o
  12   6   1      186.83      178.98      9.09 o
  13   6   1       38.21       42.93      5.67 o
  14   6   1        4.82        0.60      5.90 o
  15   6   1        0.91       -3.85      7.99 o
 -14   7   1       49.01       61.51      9.49 o
 -13   7   1      365.94      381.66     17.29 o
 -12   7   1      309.19      321.04     15.36 o
 -11   7   1      136.60      129.85     10.30 o
 -10   7   1        0.13       -1.04      5.64 o
  -9   7   1       73.21       66.79      6.68 o
  -8   7   1      850.77      788.37     35.55 o
  -7   7   1       99.37       88.43      6.20 o
  -6   7   1     1164.14     1178.50     18.54 o
  -5   7   1     3145.84     3183.34     38.16 o
  -4   7   1     2096.13     2106.79     21.97 o
  -3   7   1     2198.91     2194.98     22.66 o
  -2   7   1     1593.21     1684.78     18.02 o
  -1   7   1        1.78        1.83      1.47 o
   0   7   1       47.33       53.72      2.87 o
   1   7   1      220.83      215.38      5.48 o
   2   7   1        5.89        7.74      2.01 o
   3   7   1     1014.09     1038.09     13.32 o
   4   7   1     2043.11     2126.06     23.94 o
   5   7   1      786.17      745.18     11.43 o
   6   7   1      303.45      264.23      7.25 o
   7   7   1     1455.11     1465.65     21.96 o
   8   7   1       11.77        8.55      3.16 o
   9   7   1       25.64       29.05      3.70 o
  10   7   1      414.60      426.57     10.07 o
  11   7   1        2.37       -3.72      3.72 o
  12   7   1        5.91       -1.32      6.85 o
  13   7   1        0.73        6.89      9.86 o
  14   7   1       32.64        6.28      9.33 o
 -14   8   1        0.01       -0.91      8.37 o
 -13   8   1       12.94        2.90      9.15 o
 -12   8   1       71.24       73.81     20.15 o
 -11   8   1       23.19        7.92      8.45 o
 -10   8   1      790.05      788.88     22.80 o
  -9   8   1       18.29       17.49      5.75 o
  -8   8   1      212.31      217.32     17.02 o
  -7   8   1      549.46      549.41     16.89 o
  -6   8   1       37.62       23.00      4.57 o
  -5   8   1      143.24      130.57      6.41 o
  -4   8   1        0.92        4.33      2.12 o
  -3   8   1      173.95      168.25      4.68 o
  -2   8   1        0.69       -1.90      1.90 o
  -1   8   1       24.16       23.60      2.53 o
   0   8   1     1180.06     1192.81     16.02 o
   1   8   1     1514.74     1528.18     21.10 o
   2   8   1      301.28      303.77      7.38 o
   3   8   1      210.97      234.64      5.79 o
   4   8   1        7.46        5.10      2.46 o
   5   8   1       41.83       43.21      3.56 o
   6   8   1        4.78        5.74      3.53 o
   7   8   1      319.14      306.73     12.97 o
   8   8   1      130.01      113.70      5.16 o
   9   8   1      340.18      341.68     13.10 o
  10   8   1       37.72       42.20      8.15 o
  11   8   1       91.66      115.37     12.76 o
  12   8   1      171.19      172.67     15.26 o
  13   8   1        0.72       -5.29      7.86 o
 -13   9   1       91.98       92.08     13.16 o
 -12   9   1       39.29       39.42     10.76 o
 -11   9   1       57.90       37.30      9.71 o
 -10   9   1      139.86      129.81     19.06 o
  -9   9   1       30.13       30.08      7.62 o
  -8   9   1      181.40      183.82     26.78 o
  -7   9   1       43.96       29.28      9.16 o
  -6   9   1      334.99      346.38     12.11 o
  -5   9   1     1394.82     1372.54     27.28 o
  -4   9   1     2256.20     2190.12     30.30 o
  -3   9   1      166.41      173.12      6.02 o
  -2   9   1      364.38      424.20      9.60 o
  -1   9   1        8.21        8.10      2.58 o
   0   9   1      874.61      811.55     12.55 o
   1   9   1       50.25       51.33      3.87 o
   2   9   1       40.03       41.90      4.34 o
   3   9   1        3.65       -2.61      2.85 o
   4   9   1       93.20       84.65      4.89 o
   5   9   1      692.81      652.22     16.23 o
   6   9   1      896.30      864.60     17.86 o
   7   9   1      683.54      629.67     20.60 o
   8   9   1      145.69      143.27     16.67 o
   9   9   1      232.15      222.93     12.99 o
  10   9   1      207.96      223.57     13.33 o
  11   9   1       29.83       17.07      9.87 o
  12   9   1       19.73       -5.80     25.93 o
  13   9   1        0.75      -15.69     26.58 o
 -12  10   1        0.50        2.53      9.59 o
 -11  10   1        1.19        3.00      8.63 o
 -10  10   1       74.75       65.67     10.79 o
  -9  10   1      274.14      301.48     14.98 o
  -8  10   1      267.87      229.43     12.95 o
  -7  10   1      144.00      128.68      8.92 o
  -6  10   1       15.31       18.01      5.69 o
  -5  10   1      236.80      272.69     11.27 o
  -4  10   1        1.94       -1.44      3.11 o
  -3  10   1      373.77      352.00      8.86 o
  -2  10   1       74.51       59.78      4.99 o
  -1  10   1      111.33      115.56      6.28 o
   0  10   1      486.50      465.11     13.53 o
   1  10   1      907.82      808.93     18.62 o
   2  10   1      159.79      150.02      7.01 o
   3  10   1      203.81      226.98      8.21 o
   4  10   1      115.45      104.16      5.89 o
   5  10   1       57.24       50.66      5.74 o
   6  10   1       24.22       34.13      6.62 o
   7  10   1        7.13       19.74      7.16 o
   8  10   1       31.84       13.28      7.40 o
   9  10   1       39.11       36.64      9.37 o
  10  10   1      245.10      243.48     14.84 o
  11  10   1        7.77        3.69      9.46 o
  12  10   1       21.08       10.43     10.70 o
 -11  11   1       22.22        2.83     11.13 o
 -10  11   1        0.01       -7.31      7.31 o
  -9  11   1      156.01      132.25     16.78 o
  -8  11   1        3.27        0.92      6.91 o
  -7  11   1       63.22       53.01     14.43 o
  -6  11   1      338.52      346.08     15.56 o
  -5  11   1      153.88      147.83     10.41 o
  -4  11   1        5.15        1.51      6.09 o
  -3  11   1      203.15      228.19      7.90 o
  -2  11   1      238.89      240.93     10.47 o
  -1  11   1        2.63        9.45      5.18 o
   0  11   1      365.97      345.80     12.20 o
   1  11   1        1.17        1.61      4.79 o
   2  11   1       91.09       73.63      6.94 o
   3  11   1      208.98      251.14     10.54 o
   4  11   1      479.77      441.22     17.65 o
   5  11   1      100.70       88.69      9.09 o
   6  11   1      113.15       95.20      9.83 o
   7  11   1      346.07      326.06     20.61 o
   8  11   1       51.02       58.23      9.29 o
   9  11   1       28.03       22.10      8.31 o
  10  11   1       34.84       36.90      9.70 o
  -9  12   1      112.46      114.76     11.98 o
  -8  12   1       42.13       36.22      9.04 o
  -7  12   1        7.38        7.47      7.34 o
  -6  12   1      106.28      108.14     10.51 o
  -5  12   1      120.86      121.52     10.70 o
  -4  12   1        3.55       10.83      6.93 o
  -3  12   1      155.73      142.12      6.57 o
  -2  12   1        8.58        9.45      5.18 o
  -1  12   1      379.36      358.98     12.80 o
   0  12   1        6.04        8.64      6.07 o
   1  12   1      397.52      334.62     12.76 o
   2  12   1        0.95       -2.08      5.14 o
   3  12   1        0.48       -2.45      6.78 o
   4  12   1      181.16      184.96     11.90 o
   5  12   1       22.63       27.09      4.86 o
   6  12   1        9.41       -2.66      6.96 o
   7  12   1       10.86       23.30      8.11 o
   8  12   1        0.90       -0.86      7.36 o
   9  12   1       46.35       51.06     10.22 o
  -8  13   1      214.66      233.47     15.08 o
  -7  13   1        0.37        3.69      8.41 o
  -6  13   1        0.49        3.57      7.92 o
  -5  13   1      317.95      355.87     17.01 o
  -4  13   1      252.24      213.23     13.52 o
  -3  13   1        3.90       -7.15      7.45 o
  -2  13   1       95.71      104.36     12.53 o
  -1  13   1       75.54       90.38      7.76 o
   0  13   1       18.19        8.61      5.85 o
   1  13   1        0.36       -1.26      5.39 o
   2  13   1       47.22       45.87      7.38 o
   3  13   1       65.05       58.44      7.18 o
   4  13   1        1.63       -0.98      4.79 o
   5  13   1        4.99        6.13     12.37 o
   6  13   1      237.28      286.58     16.10 o
   7  13   1       33.94       30.94      9.48 o
  -5  14   1        0.45       -7.94      7.94 o
  -4  14   1       25.77       25.53      9.33 o
  -3  14   1        7.49        9.51      8.38 o
  -2  14   1       46.81       60.89      6.64 o
  -1  14   1        1.47       -3.77      5.69 o
   0  14   1       25.71       24.36      6.86 o
   1  14   1      103.06      118.66      9.02 o
   2  14   1       37.62       35.70      6.91 o
   3  14   1      120.60      135.49      8.79 o
   4  14   1       73.32       91.55     19.62 o
   5  14   1        1.12       -2.22      8.14 o
 -16   0   2        8.55       17.96     14.06 o
 -15   0   2       10.59       13.83     11.66 o
 -14   0   2       30.29       14.54      8.37 o
 -13   0   2       13.90       17.43      8.68 o
 -12   0   2      375.74      367.59     17.03 o
 -11   0   2     1492.82     1449.26     38.64 o
 -10   0   2      793.55      813.45     22.05 o
  -9   0   2     4594.01     4676.73     85.74 o
  -8   0   2    10003.34    10268.31    151.65 o
  -7   0   2    26223.29    26675.89    384.15 o
  -6   0   2     1105.48     1007.83     31.88 o
  -5   0   2     6236.65     6246.67    250.61 o
  -4   0   2        1.34       -1.60      1.60 o
  -3   0   2      377.77      418.63      8.85 o
  -2   0   2     3710.86     4265.67     55.40 o
  -1   0   2        5.74        2.81      1.14 o
   0   0   2      255.17      229.23      6.07 o
   1   0   2    52717.27    49660.51    583.83 o
   2   0   2    89244.95    80826.41    947.07 o
   3   0   2    18568.84    20456.18    239.14 o
   4   0   2      162.08      261.07     11.95 o
   5   0   2     7560.27     8186.98    107.21 o
   6   0   2        4.46        1.60      2.36 o
   7   0   2      227.51      279.14      8.01 o
   8   0   2       15.91        6.76      3.27 o
   9   0   2        0.97        2.29      3.29 o
  10   0   2     1440.93     1496.94     33.80 o
  11   0   2      505.33      482.58     17.11 o
  12   0   2      379.17      450.86     20.59 o
  13   0   2      877.20      900.93     31.20 o
  14   0   2      109.48       87.83     11.84 o
  15   0   2      121.32      144.49     14.35 o
  16   0   2        2.65       -4.61     10.07 o
 -16   1   2        3.37       -5.94      5.94 o
 -15   1   2       21.00        3.64      6.13 o
 -14   1   2        1.33       -1.31      5.24 o
 -13   1   2      248.67      262.24     10.81 o
 -12   1   2       29.10       20.30      4.92 o
 -11   1   2      800.24      784.80     14.77 o
 -10   1   2      465.24      480.19      9.84 o
  -9   1   2      104.84      102.39      4.18 o
  -8   1   2       23.84       23.56      2.74 o
  -7   1   2      661.52      622.60     10.63 o
  -6   1   2      396.12      428.42      6.53 o
  -5   1   2      211.73      234.75      4.07 o
  -4   1   2      533.37      596.16      7.18 o
  -3   1   2     1215.60     1294.02     13.03 o
  -2   1   2     6647.79     6955.12     82.23 o
  -1   1   2    11875.91    12313.96    144.57 o
   0   1   2     9034.75     9617.62     87.72 o
   1   1   2      143.39      181.29      4.32 o
   2   1   2     1993.83     2181.88     21.10 o
   3   1   2      789.81      775.55      8.81 o
   4   1   2       12.30        6.69      1.36 o
   5   1   2      530.16      576.32      7.75 o
   6   1   2        0.23        6.39      1.74 o
   7   1   2        6.06        2.97      2.01 o
   8   1   2       26.33       16.17      2.89 o
   9   1   2       12.23       12.51      2.78 o
  10   1   2        0.03       -3.05      3.32 o
  11   1   2      235.58      238.21      9.34 o
  12   1   2      175.62      173.53      9.44 o
  13   1   2        2.09        8.34      5.55 o
  14   1   2       10.74        5.87      6.34 o
  15   1   2        7.78        7.78      6.14 o
  16   1   2        1.19        5.66      6.57 o
 -16   2   2       28.49       29.88      6.75 o
 -15   2   2      112.89      111.24      8.55 o
 -14   2   2       85.29       69.44     11.74 o
 -13   2   2       17.68       11.32      5.02 o
 -12   2   2        0.88       -2.94      5.02 o
 -11   2   2      152.26      144.77      6.06 o
 -10   2   2     2091.18     1993.05     26.51 o
  -9   2   2     1761.71     1732.86     20.43 o
  -8   2   2     3891.99     3818.90     39.38 o
  -7   2   2    11780.39    11755.44    113.31 o
  -6   2   2     3929.31     3955.33     39.66 o
  -5   2   2       41.15       28.11      1.53 o
  -4   2   2     1791.37     1850.29     19.41 o
  -3   2   2     1243.09     1152.05     14.61 o
  -2   2   2      650.33      727.95     10.67 o
  -1   2   2    23713.54    24407.46    249.60 o
   0   2   2    19650.95    19211.21    159.40 o
   1   2   2    22700.71    22893.96    197.24 o
   2   2   2    15186.39    14836.68    189.78 o
   3   2   2     2133.15     1923.63     23.02 o
   4   2   2      693.86      623.45     10.24 o
   5   2   2      838.96      833.86     13.01 o
   6   2   2      488.41      558.61      9.57 o
   7   2   2        5.39       -0.05      1.74 o
   8   2   2      186.88      193.02      6.15 o
   9   2   2      468.61      442.28      9.06 o
  10   2   2       11.16       15.16      3.72 o
  11   2   2     1514.55     1459.34     26.27 o
  12   2   2      672.46      680.44     16.56 o
  13   2   2      733.15      748.23     19.80 o
  14   2   2      213.34      209.18     10.96 o
  15   2   2       32.36       25.81      6.94 o
  16   2   2        1.69        6.58      6.60 o
 -16   3   2       75.35       79.60      7.95 o
 -15   3   2       16.21       20.98      5.83 o
 -14   3   2        4.12       -2.11      4.89 o
 -13   3   2       14.21        9.87      4.84 o
 -12   3   2       55.92       50.32      4.81 o
 -11   3   2        1.17       -2.81      2.81 o
 -10   3   2        0.46       -1.94      2.74 o
  -9   3   2      874.11      927.66     16.28 o
  -8   3   2       43.14       36.29      2.69 o
  -7   3   2     2674.84     2860.51     31.41 o
  -6   3   2       18.73       11.43      1.67 o
  -5   3   2      281.05      293.72      5.09 o
  -4   3   2     2233.23     2622.20     37.21 o
  -3   3   2      462.68      376.15      6.55 o
  -2   3   2      852.05      933.30     12.32 o
  -1   3   2     2657.07     2595.06     23.52 o
   0   3   2       38.87       70.26      1.86 o
   1   3   2        1.04        1.96      0.89 o
   2   3   2     2154.60     2191.56     24.11 o
   3   3   2       38.86       54.81      2.49 o
   4   3   2      307.31      276.95      5.38 o
   5   3   2      255.90      280.70      6.14 o
   6   3   2      907.63      985.12     14.39 o
   7   3   2      233.54      238.00      6.45 o
   8   3   2        0.63       -1.53      2.28 o
   9   3   2        1.81       -0.25      2.72 o
  10   3   2       35.32       36.24      4.55 o
  11   3   2       13.07       16.47      4.69 o
  12   3   2       94.21      100.28      7.32 o
  13   3   2        0.21        2.61      5.46 o
  14   3   2        0.35       -2.32      5.49 o
  15   3   2       13.94       13.69      6.51 o
 -16   4   2       33.07       40.48      9.07 o
 -15   4   2        6.23       -3.53      6.92 o
 -14   4   2        9.59       -1.39      9.31 o
 -13   4   2       85.19       79.57      4.97 o
 -12   4   2       70.78       68.88      4.53 o
 -11   4   2      487.31      493.75     11.06 o
 -10   4   2      160.28      169.78      5.57 o
  -9   4   2     1029.87     1013.30     16.96 o
  -8   4   2     3934.34     3942.40     48.54 o
  -7   4   2      570.66      485.09     12.06 o
  -6   4   2     3689.36     3713.04     46.59 o
  -5   4   2      716.63      648.14      9.45 o
  -4   4   2      127.80      117.96      3.45 o
  -3   4   2       67.41       75.12      5.02 o
  -2   4   2       39.43       49.48      1.87 o
  -1   4   2      607.20      594.04      7.84 o
   0   4   2      541.99      626.98      7.61 o
   1   4   2     2925.72     2975.48     37.10 o
   2   4   2    21023.55    21431.47    216.50 o
   3   4   2     2131.67     1984.89     21.42 o
   4   4   2     9962.80    10420.15    107.27 o
   5   4   2     3616.94     3516.57     41.23 o
   6   4   2       88.60       76.01      3.70 o
   7   4   2       37.14       34.88      3.23 o
   8   4   2        2.63       -2.56      2.59 o
   9   4   2      334.57      350.04      8.77 o
  10   4   2      572.60      573.30     12.81 o
  11   4   2      600.04      639.80     15.58 o
  12   4   2      499.47      482.22     14.09 o
  13   4   2      437.70      412.50     14.68 o
  14   4   2      259.07      271.26     12.45 o
  15   4   2       16.38        1.95      6.35 o
 -15   5   2        0.38       -6.45      7.13 o
 -14   5   2      114.46      126.50     10.79 o
 -13   5   2      172.16      183.60     15.83 o
 -12   5   2       37.00       27.15      7.98 o
 -11   5   2        6.38        1.02      9.81 o
 -10   5   2      106.87      114.99     13.32 o
  -9   5   2      362.35      364.81     11.41 o
  -8   5   2        4.22        2.61      2.69 o
  -7   5   2       32.88       22.73      3.24 o
  -6   5   2       66.79       71.73      3.51 o
  -5   5   2      101.73      106.97      5.35 o
  -4   5   2       59.39       59.86      4.95 o
  -3   5   2      453.98      496.13      8.72 o
  -2   5   2      858.17      953.75     10.49 o
  -1   5   2      255.03      245.84      4.09 o
   0   5   2      598.95      688.72      8.78 o
   1   5   2       84.29       66.68      3.08 o
   2   5   2      191.33      178.76      4.04 o
   3   5   2       28.50       25.23      2.13 o
   4   5   2       22.82       22.57      2.71 o
   5   5   2      130.58      140.94      4.74 o
   6   5   2       48.71       51.75      3.42 o
   7   5   2       17.45       16.76      2.93 o
   8   5   2       92.73       84.62      4.50 o
   9   5   2       21.55       22.87      3.91 o
  10   5   2      283.19      290.85     10.07 o
  11   5   2      242.43      245.12      9.86 o
  12   5   2       10.43        8.42      5.21 o
  13   5   2       60.73       60.39      7.39 o
  14   5   2       46.18       46.01      8.63 o
  15   5   2        1.34        1.35      9.46 o
 -15   6   2       62.23       76.80     10.09 o
 -14   6   2       14.19       -1.27      6.80 o
 -13   6   2       77.32       72.39     10.30 o
 -12   6   2       93.58      101.71      9.46 o
 -11   6   2      107.16      105.00      9.96 o
 -10   6   2      685.57      700.43     17.63 o
  -9   6   2      372.82      370.40     12.07 o
  -8   6   2      178.51      174.33      7.98 o
  -7   6   2       86.66       88.26      5.22 o
  -6   6   2      173.35      169.06      5.50 o
  -5   6   2      810.73      830.24     13.75 o
  -4   6   2     1334.11     1374.63     17.92 o
  -3   6   2      150.34      120.34      3.29 o
  -2   6   2       13.68       17.60      1.60 o
  -1   6   2      958.18      977.72     17.91 o
   0   6   2       23.69        4.12      1.42 o
   1   6   2      297.88      222.01      5.41 o
   2   6   2     8479.81     8480.27    131.09 o
   3   6   2      582.03      489.77      8.77 o
   4   6   2     1671.14     1644.78     19.20 o
   5   6   2      283.86      280.68      9.12 o
   6   6   2      635.26      606.73     10.78 o
   7   6   2      481.39      464.30      9.50 o
   8   6   2       14.11        5.86      3.34 o
   9   6   2        7.46        9.99      3.74 o
  10   6   2      319.42      310.08     10.47 o
  11   6   2      477.63      452.73     16.23 o
  12   6   2      333.77      297.84     13.03 o
  13   6   2      223.17      237.87     10.39 o
  14   6   2       28.21        9.17     15.52 o
 -14   7   2       44.98       74.73     11.58 o
 -13   7   2      276.60      300.32     20.91 o
 -12   7   2       35.60       32.15      7.67 o
 -11   7   2       77.03       84.33     14.61 o
 -10   7   2        0.88       -2.52      4.87 o
  -9   7   2      281.56      288.63     16.13 o
  -8   7   2      228.88      207.40      9.03 o
  -7   7   2      337.73      324.09      9.69 o
  -6   7   2        4.66       13.58      3.09 o
  -5   7   2       88.29       83.77      4.38 o
  -4   7   2      365.88      303.84      6.80 o
  -3   7   2     1329.90     1353.82     16.79 o
  -2   7   2      466.25      417.54      7.09 o
  -1   7   2       60.82       54.20      2.52 o
   0   7   2      147.04      155.72      4.80 o
   1   7   2       24.90       23.87      2.53 o
   2   7   2        3.37        3.57      1.64 o
   3   7   2      886.39      959.96     12.72 o
   4   7   2       95.97      108.19      3.95 o
   5   7   2      594.97      615.27     10.27 o
   6   7   2      433.21      445.91      9.94 o
   7   7   2      209.77      212.80      8.02 o
   8   7   2      117.42      131.49      8.80 o
   9   7   2       92.20      101.39      5.75 o
  10   7   2      311.69      283.99      9.06 o
  11   7   2        7.12        6.08      5.15 o
  12   7   2      168.12      156.40      8.20 o
  13   7   2       91.12       93.17      7.17 o
  14   7   2        0.07       -7.95     20.67 o
 -14   8   2       78.15       72.64     14.43 o
 -13   8   2       50.82       50.23     12.99 o
 -12   8   2      156.80      163.13     11.71 o
 -11   8   2        0.80       -6.18      6.18 o
 -10   8   2      421.18      443.60     18.48 o
  -9   8   2     1507.31     1531.18     32.80 o
  -8   8   2        2.99       -7.03      7.03 o
  -7   8   2      812.78      758.48     16.26 o
  -6   8   2     2091.36     2078.92     40.96 o
  -5   8   2        1.28       -3.47      3.47 o
  -4   8   2      756.88      775.33     15.37 o
  -3   8   2       91.92       84.04      3.24 o
  -2   8   2      464.13      452.56      7.13 o
  -1   8   2      828.21      720.74     11.05 o
   0   8   2     1090.30     1064.34     16.09 o
   1   8   2      334.90      363.30      8.07 o
   2   8   2        4.45        0.31      1.87 o
   3   8   2     2166.47     2200.62     26.74 o
   4   8   2     1876.72     1802.71     24.41 o
   5   8   2      316.20      308.19      8.49 o
   6   8   2       33.39       29.95      5.71 o
   7   8   2       97.15       97.82      7.29 o
   8   8   2      133.33      130.14      6.43 o
   9   8   2      341.76      376.23     12.27 o
  10   8   2       37.89       33.06      4.48 o
  11   8   2       21.58       15.95      5.04 o
  12   8   2       20.11       17.68      9.77 o
  13   8   2      104.75       95.55     11.72 o
 -13   9   2        8.59       12.94      9.80 o
 -12   9   2        0.83       -6.54     10.07 o
 -11   9   2       21.10        5.46      7.73 o
 -10   9   2       31.85       33.13      9.29 o
  -9   9   2       56.76       49.95      7.98 o
  -8   9   2       51.77       58.20     14.43 o
  -7   9   2      284.44      266.20     12.77 o
  -6   9   2      211.73      206.11      9.49 o
  -5   9   2       30.59       27.00      5.29 o
  -4   9   2      161.36      183.07     18.09 o
  -3   9   2        6.08        4.03      2.66 o
  -2   9   2      603.02      598.20     11.56 o
  -1   9   2      474.20      458.46     10.02 o
   0   9   2      488.37      448.08      8.78 o
   1   9   2        0.36        3.09      2.58 o
   2   9   2        1.87        2.18      2.75 o
   3   9   2      273.64      277.66     10.33 o
   4   9   2       26.96       21.61      3.77 o
   5   9   2       44.13       38.88      4.88 o
   6   9   2        5.96       13.86      3.94 o
   7   9   2       36.03       30.99      4.87 o
   8   9   2     1184.11     1125.29     37.11 o
   9   9   2       15.12       11.02      7.73 o
  10   9   2       73.39       55.75      9.35 o
  11   9   2       20.53       33.31     16.92 o
  12   9   2      140.34      130.24     16.27 o
 -12  10   2      187.14      181.23     16.19 o
 -11  10   2        1.20        8.08      8.53 o
 -10  10   2       77.31      103.05     10.41 o
  -9  10   2      146.13      142.39     10.89 o
  -8  10   2      149.41      146.72     10.58 o
  -7  10   2       26.46        9.78      5.79 o
  -6  10   2      524.08      481.79     20.35 o
  -5  10   2      760.38      794.43     22.24 o
  -4  10   2        0.18        3.67      4.56 o
  -3  10   2       16.69       14.82      2.88 o
  -2  10   2      159.45      143.00      6.33 o
  -1  10   2      176.16      171.75      7.15 o
   0  10   2     1314.49     1235.89     23.54 o
   1  10   2       62.55       75.84      6.57 o
   2  10   2       40.48       48.07      6.00 o
   3  10   2      921.18      919.35     20.62 o
   4  10   2      248.42      235.36      9.99 o
   5  10   2       83.05       67.41      5.50 o
   6  10   2        0.56       -3.50      3.50 o
   7  10   2      335.30      299.10     11.78 o
   8  10   2        5.58       -3.79      7.33 o
   9  10   2      159.66      163.86     12.41 o
  10  10   2        1.74       10.60      8.15 o
  11  10   2       92.02       81.92     13.16 o
 -11  11   2       85.72      140.21     14.63 o
 -10  11   2        0.17       -3.47      9.25 o
  -9  11   2        4.67        8.06      7.23 o
  -8  11   2       17.84       30.22      7.72 o
  -7  11   2       14.57       15.22      7.11 o
  -6  11   2       38.00       46.85      7.79 o
  -5  11   2       21.72       25.58      7.18 o
  -4  11   2      236.72      267.36     23.60 o
  -3  11   2      153.59      170.14      7.66 o
  -2  11   2       19.74        8.68      4.55 o
  -1  11   2      614.64      603.10     16.00 o
   0  11   2       40.72       48.32      6.30 o
   1  11   2        0.25        2.92      4.91 o
   2  11   2       57.19       31.31      5.93 o
   3  11   2        2.77        5.93      5.05 o
   4  11   2       47.27       43.90      7.37 o
   5  11   2       10.48        0.90      4.96 o
   6  11   2      101.82      112.89      7.52 o
   7  11   2      202.91      232.89     22.70 o
   8  11   2       21.74       17.05      7.98 o
   9  11   2       12.80        8.46      8.63 o
  10  11   2        5.16       15.41      8.82 o
  -9  12   2       56.02       63.99     13.42 o
  -8  12   2       87.34       83.82     10.55 o
  -7  12   2       79.59       74.57      9.66 o
  -6  12   2       85.51       61.04      9.02 o
  -5  12   2      125.55      104.54     10.18 o
  -4  12   2        1.57       -5.21      6.46 o
  -3  12   2       33.46       22.93      7.25 o
  -2  12   2       21.22       14.11      4.85 o
  -1  12   2      227.55      229.34     10.23 o
   0  12   2       94.16       91.55      9.73 o
   1  12   2        5.65       10.44      5.55 o
   2  12   2        8.50        4.72      5.46 o
   3  12   2      164.07      159.07      9.11 o
   4  12   2       85.60      115.03     10.90 o
   5  12   2       75.61       88.49      7.36 o
   6  12   2       40.39       19.68      8.11 o
   7  12   2        0.89        3.98      7.06 o
   8  12   2        5.68        4.64      8.12 o
   9  12   2       20.00       25.51      9.48 o
  -8  13   2        9.22       18.32      8.82 o
  -7  13   2       26.50       33.99      9.25 o
  -6  13   2       12.88        6.93      8.14 o
  -5  13   2       14.09       21.40      8.23 o
  -4  13   2       73.42       92.27     10.64 o
  -3  13   2      252.24      255.37     14.37 o
  -2  13   2       35.35       48.82      7.92 o
  -1  13   2      103.38      104.21      7.97 o
   0  13   2        0.63       -3.48      6.58 o
   1  13   2       62.27       55.45      7.28 o
   2  13   2        8.25       -1.72      6.93 o
   3  13   2        0.82       -5.13      5.13 o
   4  13   2        0.18       -0.52      5.41 o
   5  13   2       28.75       26.74      5.45 o
   6  13   2      165.89      185.35     13.59 o
   7  13   2       48.14       48.91     10.49 o
  -5  14   2        3.18       -4.00      8.34 o
  -4  14   2        0.74        5.53      9.00 o
  -3  14   2       12.01        1.22      8.24 o
  -2  14   2       59.40       56.60      9.69 o
  -1  14   2       67.81       73.62      7.79 o
   0  14   2      248.23      254.92     11.73 o
   1  14   2       20.52       18.07      6.67 o
   2  14   2        0.67       -6.13      7.73 o
   3  14   2       28.53       26.73      6.80 o
   4  14   2       80.10       77.28      9.74 o
 -16   1   3        0.17       -5.54      5.63 o
 -15   1   3      132.10      163.77      9.61 o
 -14   1   3     1459.66     1500.88     39.78 o
 -13   1   3       70.27       82.44      7.88 o
 -12   1   3      336.54      363.02     11.66 o
 -11   1   3       41.01       41.42      4.13 o
 -10   1   3      459.91      446.97      9.18 o
  -9   1   3      499.12      442.09      8.75 o
  -8   1   3     1123.26     1089.21     17.26 o
  -7   1   3      322.67      335.91      6.61 o
  -6   1   3        8.97        2.28      1.08 o
  -5   1   3      488.57      482.19      7.04 o
  -4   1   3     2239.64     2241.74     23.15 o
  -3   1   3     9349.82     9514.86    104.04 o
  -2   1   3    33247.83    35476.48    391.74 o
  -1   1   3     7708.36     8571.37     84.17 o
   0   1   3    67191.65    63144.43    623.73 o
   1   1   3    11477.37    11674.24    106.31 o
   2   1   3     5627.50     6320.95     55.61 o
   3   1   3     7055.74     7102.62     65.58 o
   4   1   3      942.05      937.24     10.87 o
   5   1   3      656.17      672.78      8.89 o
   6   1   3      768.60      753.61      9.99 o
   7   1   3     2224.77     2089.13     23.35 o
   8   1   3      671.96      612.92      9.48 o
   9   1   3     1912.87     1980.08     23.98 o
  10   1   3     1076.97     1180.75     20.50 o
  11   1   3     1083.57     1102.61     21.92 o
  12   1   3      185.82      193.14     10.13 o
  13   1   3        1.19        8.14      5.77 o
  14   1   3        0.50       -5.44      5.44 o
  15   1   3       12.54       12.21      6.68 o
  16   1   3       43.32       57.07      8.77 o
 -16   2   3       42.55       35.18      6.59 o
 -15   2   3        8.70       -3.47      7.96 o
 -14   2   3        3.09        4.20      5.06 o
 -13   2   3       15.58        0.92      4.49 o
 -12   2   3      294.96      276.31      8.90 o
 -11   2   3       70.81       65.74      4.51 o
 -10   2   3      298.30      312.23      7.61 o
  -9   2   3      329.55      316.67      7.17 o
  -8   2   3     2166.98     2278.14     24.68 o
  -7   2   3      892.69     1113.59     13.17 o
  -6   2   3     1062.18     1164.00     13.12 o
  -5   2   3       87.34       87.80      2.87 o
  -4   2   3      748.23      882.06     12.85 o
  -3   2   3        3.18        7.75      1.80 o
  -2   2   3     2209.08     2132.25     26.98 o
  -1   2   3     1228.59     1449.24     16.23 o
   0   2   3     4579.82     4770.78     42.01 o
   1   2   3     2118.87     2049.20     19.89 o
   2   2   3     1409.37     1460.66     16.57 o
   3   2   3     3388.46     3484.46     39.82 o
   4   2   3     1575.18     1684.48     21.08 o
   5   2   3     1845.88     2011.52     23.57 o
   6   2   3      219.56      260.06      6.08 o
   7   2   3       21.79       23.22      3.08 o
   8   2   3      303.50      301.49      7.71 o
   9   2   3       50.06       63.00      4.47 o
  10   2   3      371.00      361.26      9.51 o
  11   2   3       17.46       17.17      4.84 o
  12   2   3      370.84      354.19     12.27 o
  13   2   3      114.05       92.43      8.27 o
  14   2   3       33.50       34.16     10.40 o
  15   2   3       74.46       93.54     15.00 o
 -16   3   3        0.32       -9.32      9.32 o
 -15   3   3        0.63       -4.62      4.62 o
 -14   3   3      503.02      518.93     14.50 o
 -13   3   3      784.19      805.73     16.05 o
 -12   3   3      288.99      297.53     14.96 o
 -11   3   3      850.30      830.41     14.55 o
 -10   3   3      547.84      550.22     11.37 o
  -9   3   3      322.93      308.51      6.47 o
  -8   3   3       38.44       42.62      3.71 o
  -7   3   3      386.69      405.56      9.59 o
  -6   3   3      677.83      697.32     12.38 o
  -5   3   3      741.52      743.78     12.12 o
  -4   3   3      161.09      130.94      5.01 o
  -3   3   3    21508.18    22419.82    262.40 o
  -2   3   3     8692.43     8791.91     97.17 o
  -1   3   3    16355.14    17096.17    156.61 o
   0   3   3     1399.65     1372.57     13.76 o
   1   3   3      665.64      703.08      9.06 o
   2   3   3     1849.90     1915.50     20.11 o
   3   3   3       41.38       50.66      2.76 o
   4   3   3     1518.67     1577.62     20.47 o
   5   3   3        5.90        3.52      2.62 o
   6   3   3      839.58      730.06     12.74 o
   7   3   3     5681.69     5366.52     62.15 o
   8   3   3       72.30       53.89      3.78 o
   9   3   3     1029.39      998.77     15.41 o
  10   3   3       86.89      101.64      5.96 o
  11   3   3      440.92      492.91     14.29 o
  12   3   3       96.36       98.26     11.49 o
  13   3   3       93.34      107.30      8.76 o
  14   3   3        2.30       -5.65      5.65 o
  15   3   3       46.55       59.52     13.27 o
 -16   4   3       49.63       65.24      9.70 o
 -15   4   3       19.41        1.34      7.17 o
 -14   4   3       52.54       55.69      9.67 o
 -13   4   3       62.76       53.61      7.88 o
 -12   4   3      207.06      179.77     10.71 o
 -11   4   3        9.39        4.66      5.06 o
 -10   4   3        8.67        8.22      4.57 o
  -9   4   3        0.17       -2.88      3.01 o
  -8   4   3      991.75     1023.26     15.84 o
  -7   4   3        1.32        0.69      2.36 o
  -6   4   3       64.17       54.30      2.93 o
  -5   4   3      604.83      619.90     13.88 o
  -4   4   3      112.11      124.55      6.77 o
  -3   4   3      231.46      242.25      5.54 o
  -2   4   3      371.56      445.94     10.01 o
  -1   4   3     4057.99     4391.29     40.97 o
   0   4   3     1792.14     1858.51     18.47 o
   1   4   3      285.49      325.91      5.53 o
   2   4   3      775.23      724.92      9.87 o
   3   4   3      110.92       78.03      3.19 o
   4   4   3     2452.42     2359.91     28.85 o
   5   4   3      376.02      395.70      8.53 o
   6   4   3      564.92      612.20     12.52 o
   7   4   3      142.03      137.90      6.62 o
   8   4   3       20.47       31.34      3.55 o
   9   4   3      812.17      794.10     14.19 o
  10   4   3       14.59       10.89      4.11 o
  11   4   3        2.91        4.68      4.77 o
  12   4   3      172.99      205.18      9.88 o
  13   4   3       95.61       80.36      8.08 o
  14   4   3       19.70       24.16      6.96 o
  15   4   3       24.19       24.11      7.17 o
 -16   5   3       34.60       34.67      9.17 o
 -15   5   3        4.16       11.51      7.31 o
 -14   5   3      376.23      389.47     16.57 o
 -13   5   3      168.56      155.07     10.50 o
 -12   5   3     1244.67     1268.59     31.14 o
 -11   5   3     1069.67     1045.78     36.36 o
 -10   5   3      399.35      413.17     12.66 o
  -9   5   3        1.30       -1.00      3.70 o
  -8   5   3       97.21      105.71      5.04 o
  -7   5   3        3.59        2.79      2.77 o
  -6   5   3      236.16      223.57      5.50 o
  -5   5   3      579.08      542.49     10.49 o
  -4   5   3     4281.33     4185.57     64.50 o
  -3   5   3     4071.89     4048.07     42.87 o
  -2   5   3     2006.37     1782.94     18.96 o
  -1   5   3      312.77      209.60      3.70 o
   0   5   3     6366.03     6516.58     60.39 o
   1   5   3       38.19       17.82      1.75 o
   2   5   3       93.75       96.49      3.31 o
   3   5   3      354.44      359.98     10.78 o
   4   5   3        9.83        1.43      1.98 o
   5   5   3      322.39      371.85      8.65 o
   6   5   3       65.16       66.68      3.87 o
   7   5   3      598.50      586.08     10.98 o
   8   5   3      123.88      141.05      6.10 o
   9   5   3      965.00     1020.40     18.03 o
  10   5   3     1211.06     1221.47     21.21 o
  11   5   3      723.78      758.81     19.30 o
  12   5   3      129.49      131.62      8.43 o
  13   5   3       11.80        7.07      5.58 o
  14   5   3       76.22       79.60      8.55 o
  15   5   3       76.03       72.29      8.55 o
 -15   6   3        2.49        8.02      7.77 o
 -14   6   3        0.23       12.71      7.52 o
 -13   6   3        8.06        9.40      8.05 o
 -12   6   3       80.52       79.04      8.81 o
 -11   6   3       38.29       28.84      7.21 o
 -10   6   3       26.99       23.63      5.24 o
  -9   6   3      423.96      430.06     12.69 o
  -8   6   3      615.86      631.56     15.15 o
  -7   6   3        2.69       -1.33      2.74 o
  -6   6   3       85.00       83.49      5.63 o
  -5   6   3     1838.56     1851.36     25.08 o
  -4   6   3       56.30       48.34      3.45 o
  -3   6   3      170.75      192.98      4.44 o
  -2   6   3      225.87      264.79      4.37 o
  -1   6   3        0.13       -1.11      1.26 o
   0   6   3      101.51      102.93      3.75 o
   1   6   3      625.66      585.12      9.65 o
   2   6   3       42.81       88.94      5.91 o
   3   6   3     1256.84     1188.41     14.75 o
   4   6   3     3086.30     3001.99     34.10 o
   5   6   3       97.65       97.48      4.06 o
   6   6   3      279.30      282.72      7.58 o
   7   6   3       10.64        6.63      3.13 o
   8   6   3      150.11      157.05      6.54 o
   9   6   3      363.26      347.28     11.32 o
  10   6   3       59.98       58.03      6.03 o
  11   6   3       83.71       86.86      7.13 o
  12   6   3        0.25       -5.63      5.63 o
  13   6   3      260.09      274.86     14.10 o
  14   6   3        0.58       -6.01      6.01 o
 -14   7   3       19.86       15.70      9.09 o
 -13   7   3       21.56       23.74      9.54 o
 -12   7   3      250.46      250.74     17.09 o
 -11   7   3     1065.29     1027.64     26.91 o
 -10   7   3      344.08      376.07     12.71 o
  -9   7   3       53.00       51.34      6.66 o
  -8   7   3        9.91       12.42      4.47 o
  -7   7   3        5.34        7.23      3.17 o
  -6   7   3      142.66      130.60      5.24 o
  -5   7   3       59.60       75.14      3.95 o
  -4   7   3     2118.92     2194.85     29.44 o
  -3   7   3     4145.59     4234.00     45.77 o
  -2   7   3     2135.68     1998.74     20.71 o
  -1   7   3     1541.49     1462.54     16.00 o
   0   7   3      688.24      599.57     10.52 o
   1   7   3      536.65      478.28      8.88 o
   2   7   3      160.98      133.97      4.79 o
   3   7   3      349.50      337.86      6.69 o
   4   7   3        1.43       -2.16      2.16 o
   5   7   3      714.60      735.19     13.38 o
   6   7   3       29.60       25.57      3.68 o
   7   7   3      710.12      690.70     13.66 o
   8   7   3      860.03      879.47     18.63 o
   9   7   3     1525.05     1550.97     29.49 o
  10   7   3       15.78        8.74      4.97 o
  11   7   3      102.07       88.38      7.64 o
  12   7   3      101.68       91.58     14.33 o
  13   7   3        0.22       -0.96      5.59 o
  14   7   3       35.98       43.72      7.33 o
 -14   8   3        8.47       -0.71      9.91 o
 -13   8   3        2.04       10.12      8.26 o
 -12   8   3       14.83       20.03      7.41 o
 -11   8   3        3.76       10.84      6.44 o
 -10   8   3       50.37       46.19      7.79 o
  -9   8   3      473.14      482.11     14.47 o
  -8   8   3     1216.81     1231.13     25.68 o
  -7   8   3        9.93        7.09      4.06 o
  -6   8   3       66.17       68.23      5.32 o
  -5   8   3      309.73      327.00      8.47 o
  -4   8   3      366.26      407.24      9.22 o
  -3   8   3        5.71        4.19      2.37 o
  -2   8   3       16.71       25.76      2.23 o
  -1   8   3      298.14      259.33      5.65 o
   0   8   3        5.91        3.97      2.22 o
   1   8   3      213.80      211.07      5.76 o
   2   8   3      872.39      862.53     13.00 o
   3   8   3      774.69      764.43     17.93 o
   4   8   3       19.21       19.02      3.31 o
   5   8   3      106.03      111.97      6.16 o
   6   8   3       80.06       63.05      5.21 o
   7   8   3        2.18       -3.76      3.76 o
   8   8   3      142.20      121.34      7.97 o
   9   8   3        0.35        6.04      5.37 o
  10   8   3       98.09      100.85      7.93 o
  11   8   3       62.78       60.28     13.03 o
  12   8   3        0.63        8.94      5.42 o
  13   8   3       43.99       33.20      9.84 o
 -13   9   3       50.38       36.77     12.19 o
 -12   9   3      403.64      432.52     30.70 o
 -11   9   3      211.69      194.59     14.22 o
 -10   9   3      106.90      114.31      9.60 o
  -9   9   3        3.88        0.63      6.01 o
  -8   9   3        0.14       -0.32      4.76 o
  -7   9   3       20.04       18.09      4.66 o
  -6   9   3      101.19      105.78      6.41 o
  -5   9   3       81.26       55.90      5.89 o
  -4   9   3      156.92      178.87      8.52 o
  -3   9   3     2079.18     1927.57     34.61 o
  -2   9   3     1648.63     1540.84     26.22 o
  -1   9   3       10.11        9.40      3.07 o
   0   9   3      430.92      448.49     11.19 o
   1   9   3     1268.04     1210.13     16.92 o
   2   9   3      344.32      309.62      8.85 o
   3   9   3       72.03       55.46      4.59 o
   4   9   3       21.34       14.13      3.67 o
   5   9   3      241.52      246.74      8.99 o
   6   9   3      205.85      191.35     10.86 o
   7   9   3       85.78       95.08      7.43 o
   8   9   3     1103.54     1180.94     25.59 o
   9   9   3      160.71      158.28      9.39 o
  10   9   3        2.36        3.12      4.94 o
  11   9   3      203.05      211.04     16.94 o
  12   9   3       31.11       28.10     11.02 o
 -12  10   3        6.16       12.70     10.07 o
 -11  10   3       21.01       20.33      9.23 o
 -10  10   3       22.39       18.62      7.32 o
  -9  10   3       58.04       55.80      8.34 o
  -8  10   3       74.00       65.60      7.40 o
  -7  10   3      367.62      386.04     24.75 o
  -6  10   3      515.45      511.57     15.24 o
  -5  10   3       64.41       68.52      6.77 o
  -4  10   3       60.06       44.91      5.93 o
  -3  10   3        0.19        0.90      4.37 o
  -2  10   3       12.54       13.03      2.97 o
  -1  10   3      532.70      579.35     12.81 o
   0  10   3      296.33      277.63      9.14 o
   1  10   3      129.70      132.99      7.84 o
   2  10   3       35.20       36.63      5.91 o
   3  10   3      623.77      607.93     16.27 o
   4  10   3       29.88       34.70      5.88 o
   5  10   3        3.44        6.68      5.13 o
   6  10   3      222.59      238.77     10.51 o
   7  10   3       63.81       65.07      7.06 o
   8  10   3        4.15        7.63      5.13 o
   9  10   3       68.98       66.04      6.32 o
  10  10   3      104.86      113.35     12.30 o
  11  10   3       45.03       48.61     12.25 o
 -11  11   3        3.52        4.06      9.30 o
 -10  11   3      110.63      116.24     13.10 o
  -9  11   3        0.34       -9.49      9.49 o
  -8  11   3        1.19       -2.47      6.41 o
  -7  11   3       65.07       63.41      9.84 o
  -6  11   3       40.34       34.01      7.45 o
  -5  11   3      115.81      134.69      9.92 o
  -4  11   3      526.04      544.27     22.91 o
  -3  11   3      119.62      123.71      9.55 o
  -2  11   3      166.05      163.39      7.92 o
  -1  11   3       47.08       37.72      5.04 o
   0  11   3      614.36      586.51     15.93 o
   1  11   3        0.84       -4.19      4.85 o
   2  11   3      508.41      432.39     13.94 o
   3  11   3      127.45      148.72      8.78 o
   4  11   3       84.96       69.62      7.15 o
   5  11   3       13.58       12.88      5.72 o
   6  11   3       90.32       82.01      7.45 o
   7  11   3      105.12       99.62      7.98 o
   8  11   3      122.44      112.58      7.27 o
   9  11   3       81.02       84.72     11.51 o
  10  11   3       36.07       35.94     10.82 o
 -10  12   3        3.63        5.91     10.19 o
  -9  12   3        2.41       -1.05      7.79 o
  -8  12   3      299.11      337.43     16.67 o
  -7  12   3       38.77       23.10      7.94 o
  -6  12   3       32.82       24.21      7.84 o
  -5  12   3       64.33       68.31     11.95 o
  -4  12   3       79.59       93.63      9.54 o
  -3  12   3       77.63       86.17     16.93 o
  -2  12   3        5.94        7.47      3.70 o
  -1  12   3       34.33       23.12      5.45 o
   0  12   3       34.91       37.20      6.27 o
   1  12   3       15.58       14.21      5.67 o
   2  12   3      370.10      358.28     13.30 o
   3  12   3       34.58       41.85      8.06 o
   4  12   3       62.62       68.36      7.99 o
   5  12   3       65.82       71.52      7.51 o
   6  12   3      110.21      105.19      8.01 o
   7  12   3       10.96        6.23      4.41 o
   8  12   3        0.48       -5.02      7.75 o
   9  12   3        0.06        0.68      8.60 o
  -8  13   3       69.59       86.59     11.24 o
  -7  13   3       88.65      104.60     11.53 o
  -6  13   3       80.86      109.10     11.87 o
  -5  13   3       76.46       87.52     10.43 o
  -4  13   3       17.07       18.52      7.83 o
  -3  13   3      348.60      363.39     17.01 o
  -2  13   3        3.04        0.76      7.28 o
  -1  13   3      159.99      156.83      8.93 o
   0  13   3      105.28      124.00     14.26 o
   1  13   3      107.33       92.40      8.31 o
   2  13   3       15.51       12.63      6.12 o
   3  13   3        1.10       -2.38      5.46 o
   4  13   3        1.26        5.32      8.64 o
   5  13   3       32.13       35.96      6.51 o
   6  13   3        4.63        5.42      4.62 o
   7  13   3       41.36       43.90      9.99 o
  -5  14   3       33.70       38.45      9.94 o
  -4  14   3       18.86        6.12      8.68 o
  -3  14   3       34.30       31.53      9.39 o
  -2  14   3        9.06       10.87      8.23 o
  -1  14   3        1.24        4.98      5.92 o
   0  14   3       89.47      108.27      8.61 o
   1  14   3        1.51       -5.93      5.93 o
   2  14   3       17.97       14.94      6.74 o
   3  14   3       25.45       14.76      7.46 o
   4  14   3       30.28       32.66      7.26 o
 -17   0   4       38.45       68.07     11.15 o
 -16   0   4     1522.51     1530.01     44.36 o
 -15   0   4     1186.00     1197.29     36.77 o
 -14   0   4      378.92      419.58     19.28 o
 -13   0   4      332.27      330.03     16.37 o
 -12   0   4       90.39       74.19     19.57 o
 -11   0   4       66.62       45.44      6.64 o
 -10   0   4       47.24       50.57      4.82 o
  -9   0   4     1220.94     1265.02     23.67 o
  -8   0   4     6105.18     6131.67     92.38 o
  -7   0   4    20298.48    20827.35    349.50 o
  -6   0   4    14559.35    14708.97    209.64 o
  -5   0   4     1206.58      984.64     16.65 o
  -4   0   4     2012.02     2482.20     37.11 o
  -3   0   4       98.38      147.55      4.18 o
  -2   0   4     2111.69     2361.34     28.69 o
  -1   0   4     3657.50     3334.37     43.78 o
   0   0   4     2793.50     2659.15     32.43 o
   1   0   4     3021.78     2957.79     39.59 o
   2   0   4    12887.24    13961.76    164.02 o
   3   0   4    53381.99    54156.38    633.53 o
   4   0   4     8705.81     8485.60    111.04 o
   5   0   4      723.91      953.55     16.55 o
   6   0   4     6806.68     6803.35     91.19 o
   7   0   4     1772.17     1741.65     27.85 o
   8   0   4       41.52       41.42      4.46 o
   9   0   4     1225.54     1230.68     24.83 o
  10   0   4       34.39       30.57      6.56 o
  11   0   4      431.02      388.56     16.49 o
  12   0   4     1011.16      943.02     52.83 o
  13   0   4      149.26      186.63     27.52 o
  14   0   4      120.63      142.75     16.84 o
  15   0   4       98.95      116.14     14.27 o
 -17   1   4      120.12      128.30      9.11 o
 -16   1   4        8.64       12.20      6.17 o
 -15   1   4       16.58       11.42      5.89 o
 -14   1   4        7.52        5.18      5.42 o
 -13   1   4       57.17       55.77      5.95 o
 -12   1   4      682.17      616.99     13.61 o
 -11   1   4      439.33      450.25     10.19 o
 -10   1   4        2.86        9.14      2.51 o
  -9   1   4       14.71       11.36      2.52 o
  -8   1   4       88.48      123.14      4.57 o
  -7   1   4      500.05      590.47      9.12 o
  -6   1   4       80.62       82.51      2.86 o
  -5   1   4       14.91       33.30      1.65 o
  -4   1   4      840.52      821.05     10.34 o
  -3   1   4       37.02       32.92      2.02 o
  -2   1   4    12629.57    13192.80    134.93 o
  -1   1   4    11554.34    11943.72    109.32 o
   0   1   4     1040.39     1245.56     12.49 o
   1   1   4       27.97       26.44      1.67 o
   2   1   4     2352.81     2376.28     22.20 o
   3   1   4     2373.02     2540.51     25.12 o
   4   1   4     1516.02     1719.79     19.07 o
   5   1   4       44.46       64.35      2.93 o
   6   1   4      155.29      160.93      4.62 o
   7   1   4       54.99       66.56      3.50 o
   8   1   4       70.23       70.68      3.86 o
   9   1   4      109.68      108.63      5.46 o
  10   1   4      723.50      729.87     15.34 o
  11   1   4        5.80       -3.32      4.36 o
  12   1   4       55.15       43.46      6.99 o
  13   1   4       16.03        9.27      6.07 o
  14   1   4        4.31        0.91      5.99 o
  15   1   4        3.81        5.76      6.59 o
 -16   2   4      159.05      147.68     14.62 o
 -15   2   4      324.99      331.37     12.21 o
 -14   2   4      137.91      151.25      8.34 o
 -13   2   4        3.73       10.70      4.63 o
 -12   2   4       29.38       35.53      4.21 o
 -11   2   4      534.86      476.95     13.82 o
 -10   2   4        0.35        1.01      2.45 o
  -9   2   4     1040.25     1054.72     14.16 o
  -8   2   4     5117.27     5329.45     53.07 o
  -7   2   4     5521.94     5597.90     55.17 o
  -6   2   4     3769.95     3731.77     42.23 o
  -5   2   4     7828.69     7835.69     93.86 o
  -4   2   4       18.93       40.15      2.97 o
  -3   2   4     2139.69     2385.38     33.15 o
  -2   2   4    13644.81    14519.44    170.47 o
  -1   2   4     1809.24     1659.74     17.50 o
   0   2   4      697.56      817.67      8.78 o
   1   2   4        2.22        0.38      1.07 o
   2   2   4      876.73      766.09     10.66 o
   3   2   4    10715.43    11185.67    114.52 o
   4   2   4     9141.22     9596.69     99.15 o
   5   2   4    10751.55    10751.91    111.12 o
   6   2   4     1680.90     1621.01     20.43 o
   7   2   4      302.82      280.94      6.92 o
   8   2   4       89.71       76.88      4.24 o
   9   2   4      342.09      335.65      8.90 o
  10   2   4       25.17       34.85      4.48 o
  11   2   4        1.52       -0.37      5.22 o
  12   2   4      267.16      242.19     10.99 o
  13   2   4      132.88      103.88      8.73 o
  14   2   4      110.49      116.27      9.63 o
  15   2   4       45.98       39.64      8.11 o
 -16   3   4        4.44        1.98      7.30 o
 -15   3   4       17.08       18.96      7.31 o
 -14   3   4       89.12       80.41      8.99 o
 -13   3   4       49.54       56.51      6.51 o
 -12   3   4       31.83       28.62      3.48 o
 -11   3   4      198.87      207.03      8.68 o
 -10   3   4        6.14        5.37      4.68 o
  -9   3   4      476.17      505.96     12.96 o
  -8   3   4       13.13        3.89      2.25 o
  -7   3   4      574.66      658.92     10.03 o
  -6   3   4      704.79      814.97     15.09 o
  -5   3   4        7.88       -0.56      2.30 o
  -4   3   4     2493.66     2940.12     41.26 o
  -3   3   4     1416.49     1440.11     24.11 o
  -2   3   4     1676.88     1909.04     23.08 o
  -1   3   4      318.88      360.92      4.32 o
   0   3   4      352.62      361.81      5.15 o
   1   3   4       24.52       28.45      1.98 o
   2   3   4      604.27      616.79      8.09 o
   3   3   4      818.95      871.03     10.88 o
   4   3   4      570.42      581.15     10.19 o
   5   3   4       13.14       11.78      2.20 o
   6   3   4       33.41       41.23      3.15 o
   7   3   4      151.86      161.47      5.76 o
   8   3   4       81.72       84.93      4.73 o
   9   3   4       22.55       24.82      3.85 o
  10   3   4      320.16      271.31      9.25 o
  11   3   4       22.61       27.19      5.68 o
  12   3   4      137.25      136.11      8.50 o
  13   3   4        3.70        6.81      6.39 o
  14   3   4        6.22       11.56      6.44 o
  15   3   4       27.44       27.98      7.52 o
 -16   4   4      168.39      206.64     15.27 o
 -15   4   4      309.83      334.11     28.56 o
 -14   4   4      106.17      128.37     10.17 o
 -13   4   4       39.60       36.57      6.92 o
 -12   4   4       68.88       67.40     10.44 o
 -11   4   4        0.05       -3.15      4.60 o
 -10   4   4      420.95      437.81     18.51 o
  -9   4   4        1.28       -2.79      2.79 o
  -8   4   4      416.59      410.49      9.05 o
  -7   4   4     1014.19      977.36     16.67 o
  -6   4   4     3100.41     3010.38     48.41 o
  -5   4   4     3774.97     3682.14     57.40 o
  -4   4   4     5984.33     6126.23     91.14 o
  -3   4   4     2371.11     2563.27     40.74 o
  -2   4   4      320.54      307.76      6.31 o
  -1   4   4       12.42       24.09      1.49 o
   0   4   4      124.89      137.82      2.99 o
   1   4   4      379.76      362.10      6.58 o
   2   4   4      754.55      704.19      9.16 o
   3   4   4     5087.86     4950.42     49.44 o
   4   4   4     4221.27     3973.45     48.99 o
   5   4   4     1708.42     1554.78     22.44 o
   6   4   4     1323.02     1320.27     20.26 o
   7   4   4     1838.00     1713.76     23.48 o
   8   4   4      283.63      302.28      7.65 o
   9   4   4      593.64      594.77     13.21 o
  10   4   4       61.00       56.28      5.51 o
  11   4   4      346.52      340.62     12.23 o
  12   4   4       26.03       18.92      5.66 o
  13   4   4      110.64       84.45      8.52 o
  14   4   4      209.67      219.49     16.95 o
  15   4   4       20.17       13.24      7.19 o
 -16   5   4       10.47        0.24     13.45 o
 -15   5   4        2.92       12.90      7.14 o
 -14   5   4       31.56       25.93      7.38 o
 -13   5   4        5.64       -1.29      6.95 o
 -12   5   4      131.99      131.86      9.86 o
 -11   5   4      214.22      196.13     10.78 o
 -10   5   4        6.18        0.68      4.67 o
  -9   5   4      166.65      175.16      6.69 o
  -8   5   4      259.07      245.24      9.43 o
  -7   5   4        0.12       -1.91      1.91 o
  -6   5   4       29.45       37.20      4.75 o
  -5   5   4      114.61      128.19      6.52 o
  -4   5   4      306.34      285.60     14.58 o
  -3   5   4      254.48      241.16      8.12 o
  -2   5   4      128.78      131.99      3.19 o
  -1   5   4      419.67      397.33      5.48 o
   0   5   4     1372.74     1412.61     14.96 o
   1   5   4       43.66       43.82      2.29 o
   2   5   4      362.49      388.60      7.78 o
   3   5   4     1222.68     1317.82     17.80 o
   4   5   4        2.10       -0.64      1.54 o
   5   5   4      308.62      380.20      8.25 o
   6   5   4      529.84      561.10     10.62 o
   7   5   4       55.35       65.86      4.28 o
   8   5   4       32.73       24.56      4.11 o
   9   5   4       32.78       31.35      6.02 o
  10   5   4        5.94        1.94      5.15 o
  11   5   4        3.91        2.69      4.90 o
  12   5   4      388.31      364.35     18.40 o
  13   5   4       13.74       19.56      6.04 o
  14   5   4       16.02       13.07      9.67 o
 -15   6   4        9.79       15.68      9.77 o
 -14   6   4      182.63      191.88     13.93 o
 -13   6   4      162.55      153.79     12.36 o
 -12   6   4       77.62       84.22      8.67 o
 -11   6   4       15.03       20.84      6.07 o
 -10   6   4      167.06      144.04      7.82 o
  -9   6   4        2.78        3.56      4.06 o
  -8   6   4      484.02      417.25     12.15 o
  -7   6   4     1184.61     1122.85     17.13 o
  -6   6   4     1974.84     1940.54     26.23 o
  -5   6   4     3098.30     3053.21     43.24 o
  -4   6   4     2037.36     2111.11     27.62 o
  -3   6   4      976.09      979.24     13.26 o
  -2   6   4      786.31      775.72     12.18 o
  -1   6   4      319.39      352.04      5.41 o
   0   6   4       63.73       39.64      2.14 o
   1   6   4      395.64      359.53      6.27 o
   2   6   4       57.79       33.67      2.91 o
   3   6   4     6368.26     6649.02     74.96 o
   4   6   4     4813.35     4820.12     52.49 o
   5   6   4     1276.99     1261.33     17.20 o
   6   6   4      421.55      408.37      9.14 o
   7   6   4     1119.46     1086.93     18.45 o
   8   6   4       19.67       20.23      4.55 o
   9   6   4       40.76       53.50      6.17 o
  10   6   4       50.75       46.50      5.63 o
  11   6   4        6.20        0.78      4.53 o
  12   6   4       12.92        5.79      5.62 o
  13   6   4       63.75       63.43     13.52 o
  14   6   4      138.05      136.53     11.41 o
 -15   7   4       57.49       61.03      9.71 o
 -14   7   4        0.46        4.80      8.15 o
 -13   7   4       68.06       73.44     10.13 o
 -12   7   4       64.77       63.97      8.54 o
 -11   7   4      135.77      116.35      9.09 o
 -10   7   4       15.46       19.58      5.23 o
  -9   7   4       44.41       48.38      5.71 o
  -8   7   4      390.89      348.65     10.17 o
  -7   7   4     1301.60     1258.22     19.22 o
  -6   7   4       84.43       96.97      5.81 o
  -5   7   4      119.91       95.54      4.21 o
  -4   7   4     1178.21     1223.96     20.07 o
  -3   7   4      344.22      343.17      8.13 o
  -2   7   4     1163.95     1191.83     13.34 o
  -1   7   4      296.13      310.28      5.46 o
   0   7   4      369.77      354.75      6.42 o
   1   7   4     1085.30     1129.59     15.23 o
   2   7   4      412.48      456.51      9.02 o
   3   7   4       48.11       37.26      3.68 o
   4   7   4       10.49        4.51      2.43 o
   5   7   4      194.79      201.80      8.85 o
   6   7   4        9.58       13.56      3.53 o
   7   7   4      125.01      101.53      5.69 o
   8   7   4       10.65        6.69      4.53 o
   9   7   4      220.75      203.81      9.57 o
  10   7   4        9.75        3.67      5.84 o
  11   7   4       28.13       26.82      6.01 o
  12   7   4      147.42      134.62      9.75 o
  13   7   4        4.15        9.56      8.76 o
 -14   8   4        2.88        0.30     10.56 o
 -13   8   4      169.67      136.58     12.58 o
 -12   8   4       54.00       55.94      8.32 o
 -11   8   4       19.13       27.52      6.88 o
 -10   8   4      312.12      313.91     13.72 o
  -9   8   4       23.99       16.88      5.12 o
  -8   8   4      297.43      297.48     18.13 o
  -7   8   4       55.24       49.69      5.00 o
  -6   8   4        6.66        2.46      3.08 o
  -5   8   4     1528.18     1552.21     22.86 o
  -4   8   4     2373.26     2295.53     31.17 o
  -3   8   4      128.44      168.97      5.43 o
  -2   8   4      660.55      684.57     10.91 o
  -1   8   4       10.47       12.27      2.21 o
   0   8   4        8.08       13.70      2.38 o
   1   8   4     1365.01     1348.41     19.13 o
   2   8   4      983.88      991.95     14.50 o
   3   8   4       69.89       66.80      4.32 o
   4   8   4       10.53        8.66      3.40 o
   5   8   4      652.34      626.26     14.26 o
   6   8   4     1152.60     1116.30     23.81 o
   7   8   4      563.66      560.50     16.00 o
   8   8   4      140.02      147.42      8.98 o
   9   8   4        6.29        5.81      5.93 o
  10   8   4        3.49        1.39      5.62 o
  11   8   4      102.96       87.41      7.76 o
  12   8   4        0.80       -5.84      5.84 o
  13   8   4       11.66       11.66      6.45 o
 -13   9   4        1.00        2.20     10.11 o
 -12   9   4       45.25       56.66     31.19 o
 -11   9   4       24.84       29.46      8.53 o
 -10   9   4       72.02       68.95      8.04 o
  -9   9   4      134.48      153.08     13.13 o
  -8   9   4      173.15      195.04      8.69 o
  -7   9   4      196.66      199.23     10.72 o
  -6   9   4      273.70      244.47      8.92 o
  -5   9   4       28.92       36.28      5.91 o
  -4   9   4      149.47      152.55      7.67 o
  -3   9   4       58.52       59.85      6.87 o
  -2   9   4      262.72      261.13      6.60 o
  -1   9   4       25.60       35.26      3.62 o
   0   9   4      342.71      330.99      8.59 o
   1   9   4      615.41      550.89     11.67 o
   2   9   4       61.58       58.31      4.67 o
   3   9   4       14.55       11.53      4.89 o
   4   9   4        6.86        5.65      4.73 o
   5   9   4       10.39       19.96      5.97 o
   6   9   4       14.95        7.18      5.14 o
   7   9   4      265.37      240.44     10.86 o
   8   9   4       88.15       74.83      7.71 o
   9   9   4       51.21       34.29      6.64 o
  10   9   4      208.21      211.67     11.05 o
  11   9   4        0.76       -4.56      5.43 o
  12   9   4       60.29       52.92      8.36 o
 -12  10   4        2.04        1.82      9.08 o
 -11  10   4       66.81       74.98     11.42 o
 -10  10   4      105.59      102.37     11.27 o
  -9  10   4      167.40      158.23      9.78 o
  -8  10   4       52.73       60.78      9.07 o
  -7  10   4      409.29      385.23     13.58 o
  -6  10   4      165.24      162.39      9.13 o
  -5  10   4      188.37      190.37      9.71 o
  -4  10   4      432.43      438.04     23.15 o
  -3  10   4        7.77       -3.04      4.57 o
  -2  10   4        0.35       -2.24      2.24 o
  -1  10   4       58.74       55.99      5.15 o
   0  10   4      225.80      185.95      7.47 o
   1  10   4       88.39       93.35      7.10 o
   2  10   4      354.38      353.39     12.19 o
   3  10   4        6.05       -0.53      4.78 o
   4  10   4       15.09        7.05      5.88 o
   5  10   4      891.53      827.88     20.26 o
   6  10   4       37.34       33.35      6.30 o
   7  10   4       68.74       61.24      7.24 o
   8  10   4      178.89      171.62     16.80 o
   9  10   4       92.05       83.98      7.83 o
  10  10   4        1.38        0.32      5.06 o
  11  10   4        0.25       -6.27     11.25 o
 -11  11   4      129.43      172.12     15.30 o
 -10  11   4        6.92       -9.13      9.13 o
  -9  11   4       33.79       50.43      8.79 o
  -8  11   4       83.65       97.58      8.76 o
  -7  11   4        5.81        1.91      5.67 o
  -6  11   4       37.71       42.97      8.26 o
  -5  11   4       96.01       72.30      8.39 o
  -4  11   4        1.91       -1.68      5.79 o
  -3  11   4       81.59       98.72      8.96 o
  -2  11   4       89.18      105.64     12.26 o
  -1  11   4      771.98      779.92     18.03 o
   0  11   4      266.22      256.38     10.48 o
   1  11   4      301.95      266.17     11.05 o
   2  11   4        0.36       -1.54      4.95 o
   3  11   4       10.24       12.95      5.57 o
   4  11   4       90.21       82.54      7.68 o
   5  11   4       32.00       23.99      6.27 o
   6  11   4       11.20        2.75      5.70 o
   7  11   4        9.05        5.36      5.68 o
   8  11   4      188.02      201.34     10.65 o
   9  11   4      161.89      148.27      8.73 o
  10  11   4       71.98       63.10     11.28 o
 -10  12   4       62.02       64.73     11.64 o
  -9  12   4        6.51       12.10      8.91 o
  -8  12   4       28.07       25.83      8.16 o
  -7  12   4      111.43      136.67     11.34 o
  -6  12   4       23.43       10.85      7.10 o
  -5  12   4      184.41      198.15     12.36 o
  -4  12   4      357.00      353.77     15.94 o
  -3  12   4       59.59       74.00      8.93 o
  -2  12   4      194.53      208.11     12.29 o
  -1  12   4        0.69        0.09      3.60 o
   0  12   4       20.84       27.73      6.03 o
   1  12   4      179.80      198.28     10.12 o
   2  12   4       77.35       89.09      7.94 o
   3  12   4       42.32       43.62      6.86 o
   4  12   4       64.31       59.49      7.50 o
   5  12   4      203.11      178.85     10.18 o
   6  12   4       93.33       88.20     11.76 o
   7  12   4      121.31      105.84      8.41 o
   8  12   4       61.00       64.47      6.23 o
  -8  13   4       12.36       12.96     14.49 o
  -7  13   4        9.44        4.39      9.51 o
  -6  13   4        6.76       18.93      8.60 o
  -5  13   4        0.12       -5.91      7.54 o
  -4  13   4        0.25       10.28      7.74 o
  -3  13   4       68.97       70.24     10.13 o
  -2  13   4       37.50       40.28      9.10 o
  -1  13   4       38.43       44.08      5.76 o
   0  13   4       57.32       58.58      6.99 o
   1  13   4        5.51        6.03      5.75 o
   2  13   4       45.43       58.14      7.46 o
   3  13   4       20.80        7.52      6.44 o
   4  13   4        1.99        8.04      6.12 o
   5  13   4        0.12       -4.14      5.76 o
   6  13   4        4.33       -2.56      6.61 o
  -5  14   4        1.98        0.38      8.44 o
  -4  14   4      128.93      132.86     12.56 o
  -3  14   4        2.25       -6.25      8.00 o
  -2  14   4        1.79       -3.27      8.06 o
  -1  14   4      168.99      174.09     13.27 o
   0  14   4        2.91       -1.19      7.19 o
   1  14   4      214.12      238.59     11.65 o
   2  14   4       67.77       73.09      9.73 o
   3  14   4        1.32        7.78      9.38 o
   4  14   4       23.48       18.85      6.86 o
 -17   1   5      131.22      155.15     13.98 o
 -16   1   5       19.54       14.72      5.92 o
 -15   1   5       14.39       24.06      5.97 o
 -14   1   5        3.87        0.54      4.84 o
 -13   1   5       21.41       30.07      6.51 o
 -12   1   5      614.45      632.13     13.53 o
 -11   1   5       33.74       35.60      3.93 o
 -10   1   5      665.24      646.58     12.93 o
  -9   1   5     4883.36     4989.71     54.95 o
  -8   1   5     5621.00     5753.21     74.03 o
  -7   1   5     2269.67     2384.71     26.55 o
  -6   1   5     2297.17     2419.29     27.98 o
  -5   1   5      233.68      225.56      3.78 o
  -4   1   5      256.55      342.02      7.65 o
  -3   1   5     1340.11     1466.19     23.48 o
  -2   1   5      569.98      658.62      8.06 o
  -1   1   5    14817.19    15574.31    141.43 o
   0   1   5    12972.52    13042.07    133.19 o
   1   1   5     5796.24     5919.10     52.39 o
   2   1   5    14410.39    15056.95    136.56 o
   3   1   5      216.57      178.04      4.17 o
   4   1   5     1055.85     1259.36     15.82 o
   5   1   5     5776.37     6334.72     63.11 o
   6   1   5     1166.13     1229.84     15.56 o
   7   1   5        2.43        0.84      2.24 o
   8   1   5       43.72       41.82      3.47 o
   9   1   5      745.26      699.63     13.30 o
  10   1   5      367.75      388.64     11.15 o
  11   1   5     1588.63     1593.90     29.19 o
  12   1   5      594.73      619.53     20.73 o
  13   1   5      205.68      197.87     11.24 o
  14   1   5        1.40        8.35      6.31 o
  15   1   5        6.23        1.49      6.64 o
 -16   2   5       25.99       23.57      5.16 o
 -15   2   5        9.22       12.31      5.06 o
 -14   2   5      193.13      184.48      8.77 o
 -13   2   5      174.05      183.48      7.80 o
 -12   2   5        4.62        7.20      3.11 o
 -11   2   5      262.69      251.93      6.94 o
 -10   2   5      164.72      154.01      8.39 o
  -9   2   5       10.54       11.91      2.22 o
  -8   2   5      154.39      147.37      4.24 o
  -7   2   5      863.65      973.86     22.27 o
  -6   2   5      955.71      995.72     12.22 o
  -5   2   5     4978.39     5460.06     66.40 o
  -4   2   5      465.95      556.63      9.10 o
  -3   2   5     5875.79     6233.62     81.92 o
  -2   2   5     3100.22     3415.94     46.13 o
  -1   2   5     3063.53     3365.41     31.64 o
   0   2   5     1659.92     1711.39     18.00 o
   1   2   5       50.29       45.51      2.01 o
   2   2   5      400.68      424.28      6.75 o
   3   2   5     2052.93     2354.85     26.66 o
   4   2   5      165.50      157.41      4.67 o
   5   2   5      367.06      398.18      7.65 o
   6   2   5      109.65       90.55      4.09 o
   7   2   5      342.52      315.45      8.79 o
   8   2   5        0.53        1.22      2.64 o
   9   2   5      229.52      232.23      7.79 o
  10   2   5       39.55       28.12      4.52 o
  11   2   5       35.19       34.17      6.02 o
  12   2   5        0.14       -4.92      4.92 o
  13   2   5        2.05       -0.91      5.79 o
  14   2   5       11.09        8.91      6.68 o
  15   2   5      100.79       93.58     12.70 o
 -16   3   5        3.22        2.12      6.88 o
 -15   3   5      120.00      117.37     20.17 o
 -14   3   5       92.82       85.15      8.88 o
 -13   3   5       45.37       47.12      7.08 o
 -12   3   5      465.06      494.97     17.33 o
 -11   3   5      299.49      299.99     12.28 o
 -10   3   5      969.63      940.48     22.70 o
  -9   3   5     1188.48     1164.99     22.88 o
  -8   3   5      945.64      900.68     20.26 o
  -7   3   5      492.03      410.33     12.27 o
  -6   3   5     1735.82     1713.56     27.16 o
  -5   3   5       95.89      112.80      4.84 o
  -4   3   5     2670.20     2867.27     40.51 o
  -3   3   5      643.53      700.92     13.43 o
  -2   3   5     1435.89     1676.98     23.26 o
  -1   3   5     5766.90     5997.96     55.53 o
   0   3   5     8420.83     8503.64     81.88 o
   1   3   5     3515.51     3279.96     37.78 o
   2   3   5      547.36      386.93      6.09 o
   3   3   5     7614.53     7423.86     76.83 o
   4   3   5     4675.07     4776.93     51.04 o
   5   3   5      187.95      181.28      5.24 o
   6   3   5      750.89      787.33     12.32 o
   7   3   5        7.06        9.61      2.83 o
   8   3   5      288.60      295.22      7.73 o
   9   3   5      963.42      974.72     16.69 o
  10   3   5      649.37      682.16     14.90 o
  11   3   5     1348.24     1384.04     26.61 o
  12   3   5      564.15      614.22     20.36 o
  13   3   5      279.51      284.65     16.65 o
  14   3   5       66.67       78.23      8.99 o
  15   3   5        3.62        4.88      6.84 o
 -16   4   5        7.23       13.43     11.77 o
 -15   4   5       99.19       96.97      9.79 o
 -14   4   5      142.45      148.43     10.62 o
 -13   4   5       13.92       11.76      6.06 o
 -12   4   5       32.10       21.55      7.06 o
 -11   4   5      249.78      247.24     16.77 o
 -10   4   5       13.78        7.42      4.59 o
  -9   4   5       23.66       29.60      3.51 o
  -8   4   5        8.75       11.21      2.49 o
  -7   4   5      529.06      565.91     16.13 o
  -6   4   5     1548.22     1577.24     25.61 o
  -5   4   5      217.96      171.66      7.28 o
  -4   4   5     2278.97     2415.19     39.24 o
  -3   4   5     1771.95     1730.62     29.21 o
  -2   4   5     1977.68     2320.54     32.89 o
  -1   4   5     4116.19     4660.15     43.58 o
   0   4   5      308.36      306.76      5.05 o
   1   4   5     1724.63     2132.58     24.20 o
   2   4   5      197.84      250.25      6.74 o
   3   4   5     1200.54     1215.58     14.60 o
   4   4   5      236.88      214.54      7.31 o
   5   4   5      777.35      793.20     14.21 o
   6   4   5      585.35      608.86     11.25 o
   7   4   5      238.35      254.17      7.56 o
   8   4   5      350.04      309.40      8.57 o
   9   4   5        0.31       -3.64      3.64 o
  10   4   5       14.38        8.08      4.40 o
  11   4   5       78.68       92.48      7.53 o
  12   4   5        0.21       -5.51      5.51 o
  13   4   5        6.35       -1.77      5.71 o
  14   4   5        0.42       -6.28      6.28 o
 -16   5   5        3.64       -2.04      6.95 o
 -15   5   5        5.95       -5.82      6.34 o
 -14   5   5        1.82        4.00      6.21 o
 -13   5   5      179.42      170.31     12.28 o
 -12   5   5      527.26      479.76     24.42 o
 -11   5   5      587.53      592.40     34.47 o
 -10   5   5     2621.05     2595.64     50.68 o
  -9   5   5      151.80      157.77      6.08 o
  -8   5   5      978.85      928.69     16.86 o
  -7   5   5      296.23      274.35     20.55 o
  -6   5   5       75.51       70.25      5.68 o
  -5   5   5       34.10       34.38      4.49 o
  -4   5   5      470.13      476.45     12.89 o
  -3   5   5     3435.47     3515.93     55.13 o
  -2   5   5     2251.95     2382.03     27.84 o
  -1   5   5      391.25      312.60      4.71 o
   0   5   5     1943.43     1719.76     17.87 o
   1   5   5      367.62      281.06      5.65 o
   2   5   5     7496.33     7919.94     88.18 o
   3   5   5      201.65      180.39      4.65 o
   4   5   5       10.88       15.02      2.52 o
   5   5   5     2228.48     2367.03     33.64 o
   6   5   5      497.33      503.93     11.07 o
   7   5   5       50.37       60.94      4.38 o
   8   5   5      833.59      797.90     15.70 o
   9   5   5      100.88       87.40      6.03 o
  10   5   5      251.62      253.49      9.37 o
  11   5   5      413.61      426.87     18.76 o
  12   5   5      405.69      445.73     14.51 o
  13   5   5       55.51       49.25      7.42 o
  14   5   5       38.76       48.76     14.49 o
 -15   6   5       29.32       24.57      8.11 o
 -14   6   5       14.22       23.08      8.60 o
 -13   6   5       49.15       60.73      9.17 o
 -12   6   5        1.57        3.46      5.86 o
 -11   6   5       16.23       11.47      5.58 o
 -10   6   5       73.48       52.88     10.64 o
  -9   6   5        6.57       -3.82      3.82 o
  -8   6   5       41.18       37.67      3.18 o
  -7   6   5       34.79       28.36      5.36 o
  -6   6   5       41.22       37.98      5.29 o
  -5   6   5       13.72        9.37      4.32 o
  -4   6   5      426.58      411.22     12.01 o
  -3   6   5      448.70      408.76      7.53 o
  -2   6   5      447.07      451.97      7.27 o
  -1   6   5      439.46      417.85      6.08 o
   0   6   5       12.45       16.60      1.81 o
   1   6   5     1977.90     2172.81     23.90 o
   2   6   5      275.98      309.16      7.08 o
   3   6   5       12.35        9.55      2.37 o
   4   6   5        5.11       10.20      3.13 o
   5   6   5     2078.30     2141.06     29.80 o
   6   6   5      794.46      783.43     13.62 o
   7   6   5      383.45      356.52     10.78 o
   8   6   5       89.85       92.16      6.49 o
   9   6   5       14.41        8.98      4.49 o
  10   6   5       16.61       10.49      4.70 o
  11   6   5        6.66       -0.40      4.73 o
  12   6   5       29.77       17.69      7.50 o
  13   6   5       25.24       17.21      7.20 o
  14   6   5       94.21      113.49     11.47 o
 -15   7   5       17.12        6.81      8.85 o
 -14   7   5        2.24       10.39      8.16 o
 -13   7   5       40.67       28.74      8.23 o
 -12   7   5      243.86      255.48     13.16 o
 -11   7   5      363.79      387.30     18.42 o
 -10   7   5      686.27      670.18     20.83 o
  -9   7   5     1494.79     1481.95     40.38 o
  -8   7   5       41.42       36.26      4.83 o
  -7   7   5      124.15      112.56      4.63 o
  -6   7   5     1153.26     1075.19     16.44 o
  -5   7   5      403.94      380.44      7.71 o
  -4   7   5      171.94      178.15      5.28 o
  -3   7   5       29.75       30.91      2.97 o
  -2   7   5     1097.43     1036.90     16.90 o
  -1   7   5     2125.27     2059.89     21.45 o
   0   7   5     1151.58     1014.28     13.02 o
   1   7   5     2671.44     2653.53     28.84 o
   2   7   5      799.48      812.05     12.77 o
   3   7   5       70.15       53.52      5.16 o
   4   7   5      285.32      261.80      6.74 o
   5   7   5      193.64      174.19      6.83 o
   6   7   5        0.08       -0.49      4.32 o
   7   7   5       13.94       25.08      6.34 o
   8   7   5      203.52      212.65     11.12 o
   9   7   5      695.89      664.46     18.47 o
  10   7   5      442.58      439.83     13.97 o
  11   7   5      128.49      112.71     10.07 o
  12   7   5        1.76       -5.90      5.90 o
  13   7   5      166.73      191.82     12.17 o
 -14   8   5        0.26      -11.17     11.17 o
 -13   8   5        1.42       -4.53     10.84 o
 -12   8   5       13.37       17.05      6.92 o
 -11   8   5        1.72       -8.18     10.58 o
 -10   8   5        1.79       -5.66      7.43 o
  -9   8   5      110.00      124.19      9.53 o
  -8   8   5      670.76      608.47     14.16 o
  -7   8   5     1420.19     1455.43     25.13 o
  -6   8   5      479.04      422.67     10.71 o
  -5   8   5      285.36      275.33      7.31 o
  -4   8   5     2485.00     2466.17     34.26 o
  -3   8   5       25.56       29.08      4.15 o
  -2   8   5        6.64       11.20      2.50 o
  -1   8   5       33.59       36.37      2.64 o
   0   8   5        0.33        1.13      2.16 o
   1   8   5      808.35      826.62     15.24 o
   2   8   5       57.68       69.34      4.19 o
   3   8   5      212.25      207.22      7.23 o
   4   8   5      141.78      145.03      7.00 o
   5   8   5      152.49      134.21      8.03 o
   6   8   5      597.57      596.74     16.49 o
   7   8   5       23.48       20.25      5.83 o
   8   8   5       46.38       42.09      6.99 o
   9   8   5       13.63       13.85      7.06 o
  10   8   5        9.43        4.56      5.83 o
  11   8   5        6.71        7.95      6.04 o
  12   8   5       97.94      105.42     10.89 o
 -13   9   5       52.94       58.38     12.39 o
 -12   9   5       10.81        6.55     11.43 o
 -11   9   5      305.19      328.90     14.79 o
 -10   9   5      317.77      363.03     14.76 o
  -9   9   5      190.95      183.17      9.93 o
  -8   9   5      268.61      267.09     11.36 o
  -7   9   5      245.09      239.43     10.24 o
  -6   9   5      293.81      296.09      9.75 o
  -5   9   5        0.51        1.85      3.89 o
  -4   9   5       53.12       48.93      4.93 o
  -3   9   5        8.57        2.66      4.28 o
  -2   9   5      460.13      410.83     12.89 o
  -1   9   5     3055.51     2870.13     38.30 o
   0   9   5       73.36       68.30      4.49 o
   1   9   5      345.03      384.50      9.75 o
   2   9   5      695.76      726.00     15.72 o
   3   9   5      328.86      318.43     14.36 o
   4   9   5       42.72       41.66      6.37 o
   5   9   5      287.15      261.32     11.01 o
   6   9   5        1.25        4.97      5.21 o
   7   9   5       62.99       65.99      7.62 o
   8   9   5        0.54       -4.83      5.69 o
   9   9   5      387.14      362.76     14.00 o
  10   9   5      212.28      192.15     11.04 o
  11   9   5        1.95       -1.92      6.13 o
  12   9   5       15.55        0.15      9.07 o
 -12  10   5        7.57        3.16      8.97 o
 -11  10   5       19.21       15.68      8.22 o
 -10  10   5      135.94      127.92     11.78 o
  -9  10   5       21.81       16.74      6.12 o
  -8  10   5       37.19       23.60      5.86 o
  -7  10   5        1.50        1.26      4.94 o
  -6  10   5      444.20      455.15     18.70 o
  -5  10   5      102.24       95.81      7.20 o
  -4  10   5      156.49      137.01      9.99 o
  -3  10   5      141.44      169.69      8.84 o
  -2  10   5       54.25       38.79      5.83 o
  -1  10   5       89.59      105.21      4.99 o
   0  10   5      520.96      500.08     11.99 o
   1  10   5      233.72      222.41      9.80 o
   2  10   5      167.10      156.99      9.22 o
   3  10   5       24.71       28.81      5.96 o
   4  10   5      711.37      666.46     17.77 o
   5  10   5        3.76        8.25      5.54 o
   6  10   5        0.55       -4.32      6.71 o
   7  10   5      139.98      152.84     11.41 o
   8  10   5       31.18       20.96      6.54 o
   9  10   5        0.60        0.96      5.94 o
  10  10   5        0.24        4.52      6.17 o
  11  10   5        2.86        5.10      6.39 o
 -11  11   5        5.19       -8.67      8.67 o
 -10  11   5      139.92      172.70     14.06 o
  -9  11   5      178.06      209.02     11.67 o
  -8  11   5       10.08        6.77      5.83 o
  -7  11   5      126.99      109.81      8.68 o
  -6  11   5       21.34       19.36      6.10 o
  -5  11   5      102.36      106.23     13.11 o
  -4  11   5        4.58        6.76     15.11 o
  -3  11   5      384.18      358.72     14.98 o
  -2  11   5      550.25      537.31     18.18 o
  -1  11   5       42.66       46.53      5.30 o
   0  11   5      283.57      273.38     10.76 o
   1  11   5      524.15      499.30     14.89 o
   2  11   5        2.41        4.80      5.10 o
   3  11   5      346.41      338.72     12.90 o
   4  11   5       25.58       29.34      6.43 o
   5  11   5       11.68       15.85      6.05 o
   6  11   5        7.46        9.87      8.11 o
   7  11   5        0.11        4.18      6.04 o
   8  11   5       29.09       29.69      6.91 o
   9  11   5       15.73       17.77      9.20 o
  -9  12   5       15.38       16.80      8.32 o
  -8  12   5       21.07       23.87      7.94 o
  -7  12   5       74.17       77.94      9.50 o
  -6  12   5      250.04      273.63     14.29 o
  -5  12   5       20.39       22.81      7.86 o
  -4  12   5       38.46       44.69      8.31 o
  -3  12   5      118.00      119.72     10.25 o
  -2  12   5        0.58        2.08      6.44 o
  -1  12   5      149.57      169.57      8.19 o
   0  12   5       25.21       19.90      5.64 o
   1  12   5        0.12       -5.00      5.00 o
   2  12   5        0.10       -6.90      6.90 o
   3  12   5       14.97       19.00      7.26 o
   4  12   5       36.52       39.54      7.02 o
   5  12   5       31.01       31.30      7.05 o
   6  12   5      128.04      148.64     10.01 o
   7  12   5      111.69      132.70     11.92 o
   8  12   5       21.06       18.06      6.49 o
  -8  13   5       64.79       72.74     10.90 o
  -7  13   5       46.36       66.44     10.28 o
  -6  13   5       18.56       37.61      8.79 o
  -5  13   5      202.02      240.79     14.34 o
  -4  13   5       21.97       13.96     13.10 o
  -3  13   5        0.16       10.84      7.51 o
  -2  13   5       56.80       65.64      9.71 o
  -1  13   5      230.96      227.37     13.81 o
   0  13   5        3.65       -1.50      5.15 o
   1  13   5       52.54       45.73      6.99 o
   2  13   5       72.42       59.07      7.73 o
   3  13   5       19.73       23.11      6.84 o
   4  13   5       81.59       76.41      8.44 o
   5  13   5       30.96       43.00      7.79 o
   6  13   5        3.55        3.42      6.23 o
  -5  14   5      146.56      154.89     15.49 o
  -4  14   5      127.36      156.07     19.63 o
  -3  14   5        7.30        0.23      8.30 o
  -2  14   5        8.43       33.49     10.79 o
  -1  14   5       70.10       73.83     10.96 o
   0  14   5        2.51        2.05      5.12 o
   1  14   5       11.23       10.31      6.39 o
   2  14   5        8.64        6.89      6.66 o
   3  14   5        3.78       -0.81      7.91 o
 -17   0   6       10.65        5.03      8.17 o
 -16   0   6      124.40      131.68     12.32 o
 -15   0   6      371.54      397.87     30.25 o
 -14   0   6     2864.64     2835.04     67.62 o
 -13   0   6       96.28       83.56      8.98 o
 -12   0   6      344.95      352.50     15.78 o
 -11   0   6       20.74       19.79      4.90 o
 -10   0   6        1.26        0.56      3.07 o
  -9   0   6      266.51      279.41      8.61 o
  -8   0   6       29.59       16.62      3.11 o
  -7   0   6      529.08      483.82     10.74 o
  -6   0   6     3998.08     4117.27     63.13 o
  -5   0   6     4421.57     4621.15     77.99 o
  -4   0   6     2262.65     2271.34     30.82 o
  -3   0   6     1106.06     1023.67     21.74 o
  -2   0   6     2045.98     2092.94     28.45 o
  -1   0   6     3124.53     3090.49     53.51 o
   0   0   6     1275.55     1381.43     20.00 o
   1   0   6       12.03       12.06      2.13 o
   2   0   6     1968.06     2098.08     30.07 o
   3   0   6     2743.41     3102.59     48.11 o
   4   0   6     4664.65     4908.87     74.04 o
   5   0   6    20072.30    20279.28    289.90 o
   6   0   6      339.96      286.61     23.98 o
   7   0   6       21.05        8.49      3.83 o
   8   0   6      108.97      123.43      7.41 o
   9   0   6       80.26       94.43      8.73 o
  10   0   6      489.34      591.11     23.31 o
  11   0   6      279.51      264.98     14.31 o
  12   0   6       10.79       13.80      8.72 o
  13   0   6       22.35       18.16      9.71 o
  14   0   6       81.21       72.51     12.79 o
  15   0   6       90.12       89.85     14.03 o
 -17   1   6       67.24       77.31      6.85 o
 -16   1   6       26.66       31.36      6.15 o
 -15   1   6       93.50      103.19      7.60 o
 -14   1   6       67.74       59.36      6.09 o
 -13   1   6      483.52      440.64     11.16 o
 -12   1   6        6.50        4.08      4.74 o
 -11   1   6      429.30      415.32     15.69 o
 -10   1   6       54.26       64.12      3.73 o
  -9   1   6        0.30        1.59      2.14 o
  -8   1   6      299.11      331.31      6.33 o
  -7   1   6      432.27      492.14      8.43 o
  -6   1   6       40.04       54.32      2.77 o
  -5   1   6     1137.29     1199.15     19.25 o
  -4   1   6      166.95      217.12      6.27 o
  -3   1   6       54.60       62.39      1.70 o
  -2   1   6     1195.40     1329.41     13.99 o
  -1   1   6     1710.21     1631.19     17.01 o
   0   1   6       90.48      112.76      3.25 o
   1   1   6     1523.25     1493.16     14.85 o
   2   1   6       36.58       42.47      2.77 o
   3   1   6     1515.29     1674.83     17.88 o
   4   1   6     1374.13     1558.36     18.16 o
   5   1   6      124.84      133.62      4.58 o
   6   1   6      487.50      565.43      9.40 o
   7   1   6      601.74      609.35     10.22 o
   8   1   6        2.01       -0.48      2.61 o
   9   1   6      785.10      743.62     14.21 o
  10   1   6       52.51       49.19      5.68 o
  11   1   6       85.22       75.77      7.19 o
  12   1   6        9.28       11.84      6.17 o
  13   1   6        4.30       -3.86      5.84 o
  14   1   6      106.98      121.41     12.37 o
  15   1   6       20.40       21.24      7.74 o
 -16   2   6      470.42      517.96     19.24 o
 -15   2   6      382.04      381.58     16.03 o
 -14   2   6     1585.41     1560.01     31.53 o
 -13   2   6      550.04      585.01     13.98 o
 -12   2   6       20.93        4.93      3.18 o
 -11   2   6       40.15       30.42      6.21 o
 -10   2   6       56.29       53.46      7.04 o
  -9   2   6      552.46      558.43     14.22 o
  -8   2   6        1.58       -1.38      1.83 o
  -7   2   6     2214.24     2107.91     49.00 o
  -6   2   6      149.92      130.17      4.42 o
  -5   2   6     3460.50     3301.43     45.64 o
  -4   2   6     8335.42     8819.87    105.15 o
  -3   2   6    15132.11    15449.21    181.72 o
  -2   2   6      828.62      757.45     11.38 o
  -1   2   6     4116.88     4485.27     43.96 o
   0   2   6       23.05       40.27      1.85 o
   1   2   6      506.16      524.17      7.89 o
   2   2   6       44.32       38.27      2.38 o
   3   2   6      908.36     1058.19     13.93 o
   4   2   6      537.18      462.23     11.73 o
   5   2   6     4789.68     4832.03     52.77 o
   6   2   6     1794.48     1628.72     21.09 o
   7   2   6     1350.94     1216.72     18.35 o
   8   2   6     1047.38     1020.31     16.83 o
   9   2   6     1438.62     1384.93     21.44 o
  10   2   6       80.12       97.85      6.12 o
  11   2   6       75.31       98.03      7.74 o
  12   2   6        4.54        5.77      8.38 o
  13   2   6       38.64       37.14      7.62 o
  14   2   6       69.32       52.77      8.45 o
  15   2   6       13.20       13.88      7.61 o
 -16   3   6        9.60        9.40      7.91 o
 -15   3   6        7.53        7.48      6.73 o
 -14   3   6        8.43       10.05      6.11 o
 -13   3   6      157.19      148.63     10.82 o
 -12   3   6      120.36      104.84      9.58 o
 -11   3   6       27.51       28.24      7.22 o
 -10   3   6      427.38      390.19     13.05 o
  -9   3   6       33.08       25.74      3.26 o
  -8   3   6       73.38       84.34      3.73 o
  -7   3   6      428.52      499.84     11.91 o
  -6   3   6      478.28      560.88     17.21 o
  -5   3   6     1020.76     1185.63     19.56 o
  -4   3   6     4990.81     5746.05     76.96 o
  -3   3   6     3776.87     4057.51     55.40 o
  -2   3   6       51.19       77.53      3.74 o
  -1   3   6      764.19      884.36     10.18 o
   0   3   6      395.93      364.85      5.53 o
   1   3   6      100.23       91.12      3.38 o
   2   3   6     4575.63     4834.04     51.11 o
   3   3   6      333.19      339.69      6.19 o
   4   3   6       25.43       34.86      2.84 o
   5   3   6       23.89       38.34      3.11 o
   6   3   6      378.58      357.15      7.95 o
   7   3   6        1.19        0.97      2.66 o
   8   3   6      513.39      466.37     10.67 o
   9   3   6      139.30      147.91      8.55 o
  10   3   6       45.18       52.76      5.59 o
  11   3   6       15.68       10.19      5.37 o
  12   3   6        4.70        8.37      5.66 o
  13   3   6        8.02        5.95      6.27 o
  14   3   6       56.39       53.78      8.58 o
 -16   4   6       37.50       53.41     15.70 o
 -15   4   6       41.56       66.94      8.93 o
 -14   4   6      382.15      376.42     17.99 o
 -13   4   6      632.08      675.25     23.80 o
 -12   4   6      568.77      556.84     38.93 o
 -11   4   6      400.27      424.35     22.98 o
 -10   4   6      352.27      359.14     12.57 o
  -9   4   6       29.22       30.09      3.35 o
  -8   4   6        7.25        4.24      1.92 o
  -7   4   6      125.89      123.76      7.90 o
  -6   4   6     1232.10     1244.92     21.50 o
  -5   4   6     8534.73     8664.42    114.85 o
  -4   4   6     1422.94     1227.88     22.65 o
  -3   4   6    11143.15    11036.60    160.07 o
  -2   4   6     3851.93     3845.78     52.39 o
  -1   4   6      220.94      163.71      3.75 o
   0   4   6     1499.63     1576.36     17.32 o
   1   4   6      188.22      161.76      4.35 o
   2   4   6      245.15      210.39      5.55 o
   3   4   6      110.29      129.91      3.98 o
   4   4   6     2484.59     2615.04     28.43 o
   5   4   6     5610.71     5619.50     57.11 o
   6   4   6      566.78      540.84      9.33 o
   7   4   6     1066.09      972.71     15.12 o
   8   4   6      322.68      340.64      9.31 o
   9   4   6       35.55       34.53      4.98 o
  10   4   6      127.56      111.61      7.05 o
  11   4   6      539.62      554.31     15.72 o
  12   4   6       46.50       42.00      6.82 o
  13   4   6       44.76       35.60      9.07 o
  14   4   6        0.52        0.37      6.63 o
 -16   5   6       15.10       25.35      8.07 o
 -15   5   6        4.31       -0.40     11.87 o
 -14   5   6        6.58        1.78      7.38 o
 -13   5   6        0.69        2.27      6.30 o
 -12   5   6       16.40       17.39      8.03 o
 -11   5   6       31.11       32.92      5.95 o
 -10   5   6      373.96      355.21     19.27 o
  -9   5   6        0.38       -1.99      2.63 o
  -8   5   6      282.77      300.50     11.08 o
  -7   5   6      237.97      252.26      9.87 o
  -6   5   6      221.58      223.19      9.10 o
  -5   5   6      454.44      532.62     13.66 o
  -4   5   6      351.41      338.82     10.33 o
  -3   5   6      450.17      512.29     13.73 o
  -2   5   6      746.45      842.56     11.46 o
  -1   5   6      148.97      142.55      3.12 o
   0   5   6       27.14       32.06      2.08 o
   1   5   6       38.30       54.85      2.85 o
   2   5   6       50.44       41.53      3.11 o
   3   5   6      119.66       98.97      3.67 o
   4   5   6       19.69       19.14      2.66 o
   5   5   6      236.94      230.19      6.49 o
   6   5   6        1.44        0.13      3.14 o
   7   5   6       87.43       96.26      5.89 o
   8   5   6       13.27       15.77      4.24 o
   9   5   6        3.82        8.27      5.04 o
  10   5   6      100.87      102.81      7.04 o
  11   5   6        0.67        2.78      5.00 o
  12   5   6        6.63        4.79      5.66 o
  13   5   6       85.11       87.47      8.59 o
  14   5   6       10.12       23.39      8.66 o
 -15   6   6        1.07       12.36      7.44 o
 -14   6   6      265.16      269.47     16.33 o
 -13   6   6      146.81      148.02     16.06 o
 -12   6   6      330.37      338.69     25.68 o
 -11   6   6      269.30      278.02     11.96 o
 -10   6   6       41.58       38.56      5.64 o
  -9   6   6       94.99       86.00      7.64 o
  -8   6   6      178.72      168.88     11.74 o
  -7   6   6       29.70       20.96      5.09 o
  -6   6   6      277.09      266.21     10.39 o
  -5   6   6     2749.78     2767.48     46.41 o
  -4   6   6     3838.52     3969.48     62.85 o
  -3   6   6     4032.00     4046.97     49.89 o
  -2   6   6      448.49      452.04      7.68 o
  -1   6   6     1469.92     1351.70     14.69 o
   0   6   6      573.34      536.73      7.60 o
   1   6   6      265.03      284.25      6.20 o
   2   6   6       47.65       46.80      3.91 o
   3   6   6       90.55       85.58      4.89 o
   4   6   6       29.09       32.34      3.21 o
   5   6   6     1196.42     1222.01     18.41 o
   6   6   6      562.14      544.05     12.12 o
   7   6   6      395.57      419.14     12.06 o
   8   6   6      654.73      664.32     18.79 o
   9   6   6      441.24      447.85     13.92 o
  10   6   6       31.28       38.90      6.54 o
  11   6   6        2.64        0.65      5.33 o
  12   6   6       80.59       69.56     10.08 o
  13   6   6        3.49        1.00      7.97 o
 -15   7   6       31.78       50.31     10.27 o
 -14   7   6        0.24       -6.21     11.86 o
 -13   7   6        5.48       20.07      7.79 o
 -12   7   6       18.30       17.62      7.27 o
 -11   7   6       24.10       23.93      5.95 o
 -10   7   6      243.22      248.35     11.26 o
  -9   7   6     1012.73      963.14     18.82 o
  -8   7   6      285.23      302.89      7.32 o
  -7   7   6       29.48       13.41      8.28 o
  -6   7   6       53.66       70.55      6.77 o
  -5   7   6      157.50      140.46      8.09 o
  -4   7   6      256.26      252.93      6.03 o
  -3   7   6       12.02       12.40      2.51 o
  -2   7   6      644.65      612.43     14.23 o
  -1   7   6      298.05      278.13      7.55 o
   0   7   6       19.73       32.00      3.82 o
   1   7   6      666.07      625.04     10.26 o
   2   7   6     1165.48     1094.58     18.77 o
   3   7   6     1393.63     1314.04     20.91 o
   4   7   6       16.22       16.06      3.70 o
   5   7   6      284.31      273.20      9.64 o
   6   7   6      956.15      910.76     21.03 o
   7   7   6      210.86      210.06     12.37 o
   8   7   6       55.55       59.05      7.20 o
   9   7   6       32.06       33.50      6.24 o
  10   7   6      129.92      138.11      8.92 o
  11   7   6       28.57       33.35      6.72 o
  12   7   6        1.47       -6.20      6.20 o
  13   7   6      203.34      194.00     14.43 o
 -14   8   6       35.19       21.68     14.27 o
 -13   8   6       36.55       34.91     13.49 o
 -12   8   6      285.06      291.30     26.08 o
 -11   8   6      393.21      402.44     21.69 o
 -10   8   6       59.97       57.35      6.82 o
  -9   8   6      121.01      112.79      6.45 o
  -8   8   6      125.34      109.85      8.85 o
  -7   8   6       78.61       73.26      4.11 o
  -6   8   6      746.14      772.75     13.37 o
  -5   8   6      100.23      119.07      4.98 o
  -4   8   6       35.03       32.46      3.44 o
  -3   8   6     2750.47     2663.80     35.42 o
  -2   8   6      403.14      392.09      9.06 o
  -1   8   6      785.08      751.47     10.62 o
   0   8   6     1247.97     1307.29     16.38 o
   1   8   6      563.50      579.64     10.22 o
   2   8   6        1.96        1.00      2.98 o
   3   8   6      722.65      650.75     14.73 o
   4   8   6      302.13      276.36      9.58 o
   5   8   6       82.06       66.58      6.71 o
   6   8   6      306.50      335.67     12.67 o
   7   8   6     1492.04     1488.54     30.49 o
   8   8   6      547.95      568.77     17.46 o
   9   8   6      431.39      469.08     16.18 o
  10   8   6        0.65        2.54      5.72 o
  11   8   6       23.02       18.32      6.57 o
  12   8   6       35.21       23.72      7.65 o
 -13   9   6       39.90       16.80     10.27 o
 -12   9   6       17.65       29.99      7.55 o
 -11   9   6        3.14        9.50     10.12 o
 -10   9   6       29.33       35.92      9.81 o
  -9   9   6       86.36       88.47      7.75 o
  -8   9   6      163.38      156.63      7.73 o
  -7   9   6      280.72      313.13     12.57 o
  -6   9   6      184.45      186.33      7.83 o
  -5   9   6      578.31      567.94     13.48 o
  -4   9   6      531.63      531.48     12.84 o
  -3   9   6       74.18       55.12      5.14 o
  -2   9   6        1.36        4.07      4.67 o
  -1   9   6       68.72       63.16      3.97 o
   0   9   6      192.36      222.42      7.20 o
   1   9   6      464.98      425.82     11.67 o
   2   9   6      353.00      324.92     10.34 o
   3   9   6      143.07      127.49      7.92 o
   4   9   6        0.79       -3.58      6.25 o
   5   9   6       28.62       30.29      6.14 o
   6   9   6       12.57       11.80      7.25 o
   7   9   6        0.85        5.36      5.80 o
   8   9   6        0.05       -2.92      5.63 o
   9   9   6        4.67       14.61      6.68 o
  10   9   6      100.08      102.10      9.27 o
  11   9   6      107.42       99.99      9.71 o
 -12  10   6      526.98      630.13     26.03 o
 -11  10   6        2.99        5.56      9.62 o
 -10  10   6        3.72       -1.75      6.72 o
  -9  10   6       12.65       -3.11      5.12 o
  -8  10   6       13.63        7.39      5.11 o
  -7  10   6       11.78        9.68      5.03 o
  -6  10   6        0.79        1.37      4.88 o
  -5  10   6      479.45      503.10     15.99 o
  -4  10   6      607.46      588.13     16.10 o
  -3  10   6      191.14      183.47      9.22 o
  -2  10   6     1381.54     1325.32     27.13 o
  -1  10   6       47.21       48.80      4.01 o
   0  10   6       39.36       25.46      4.16 o
   1  10   6      331.30      325.99     11.82 o
   2  10   6        6.49        0.49      4.78 o
   3  10   6      276.80      263.48     11.33 o
   4  10   6      204.56      191.20     10.01 o
   5  10   6       24.52       13.49      6.14 o
   6  10   6      513.88      505.53     24.85 o
   7  10   6      437.80      479.76     16.30 o
   8  10   6       77.30       62.92     13.08 o
   9  10   6       85.73       78.46      8.66 o
  10  10   6        3.92       -6.04      6.04 o
 -11  11   6        0.72       -6.63     15.04 o
 -10  11   6       40.55       41.78      9.51 o
  -9  11   6       70.66       83.87      9.14 o
  -8  11   6      132.41      149.64      9.50 o
  -7  11   6       54.35       52.17      6.98 o
  -6  11   6        0.37        0.15      5.26 o
  -5  11   6       75.06       71.25      9.50 o
  -4  11   6       27.14       14.08      6.43 o
  -3  11   6       60.00       49.72      7.79 o
  -2  11   6       20.51        9.08      6.56 o
  -1  11   6       15.65        1.41      3.61 o
   0  11   6      124.57      131.56      6.54 o
   1  11   6      227.89      235.82     10.61 o
   2  11   6      180.29      162.06      9.22 o
   3  11   6       17.86        5.65      5.51 o
   4  11   6       28.12        7.77      5.96 o
   5  11   6        4.73        0.70      5.68 o
   6  11   6       71.06       48.52      7.63 o
   7  11   6        0.16       -5.91      5.91 o
   8  11   6        9.19        7.15      7.14 o
   9  11   6        6.80       14.90      6.93 o
  -9  12   6      162.64      163.42     14.22 o
  -8  12   6        6.43        2.89      9.93 o
  -7  12   6        2.80       -6.74      6.74 o
  -6  12   6       92.57      102.44     10.09 o
  -5  12   6       26.27       23.49      7.52 o
  -4  12   6        5.12        3.51      6.74 o
  -3  12   6       84.56       93.23      9.76 o
  -2  12   6       42.61       28.43      7.62 o
  -1  12   6       79.81       78.50     11.51 o
   0  12   6      171.08      151.70      8.74 o
   1  12   6       42.99       37.30      7.14 o
   2  12   6       12.84       19.10      6.10 o
   3  12   6       23.34       27.52      6.77 o
   4  12   6       46.08       43.99      7.51 o
   5  12   6       20.88       19.21      6.91 o
   6  12   6       37.41       20.21      7.10 o
   7  12   6       44.60       53.32      8.60 o
   8  12   6       16.79       24.03      7.33 o
  -7  13   6       17.12       19.18      8.67 o
  -6  13   6       19.36       25.11      9.57 o
  -5  13   6       55.68       33.04      8.96 o
  -4  13   6       16.28        9.16      7.83 o
  -3  13   6       46.06       35.94      8.87 o
  -2  13   6      100.71      102.29     12.73 o
  -1  13   6       35.03       57.24      9.51 o
   0  13   6      178.51      186.86     11.73 o
   1  13   6       46.78       50.09      7.19 o
   2  13   6       43.01       36.68      7.16 o
   3  13   6       20.13       21.63      6.75 o
   4  13   6       55.43       55.57      7.92 o
   5  13   6        2.15       -0.26      6.39 o
   6  13   6        5.14       -6.37      6.37 o
  -4  14   6       27.46       39.66      9.89 o
  -3  14   6      346.53      357.49     18.08 o
  -2  14   6       60.91       79.29     12.25 o
  -1  14   6        0.20       -7.85      8.16 o
   0  14   6       25.23       11.35      8.65 o
   1  14   6       31.12       17.26      6.37 o
   2  14   6       12.95        7.44      6.58 o
   3  14   6      123.29      157.03     20.46 o
 -17   1   7       57.71       68.15      9.21 o
 -16   1   7      409.68      421.11     12.91 o
 -15   1   7      525.27      505.36     14.23 o
 -14   1   7       14.90       10.40      5.51 o
 -13   1   7       14.73       13.05      3.65 o
 -12   1   7      607.55      580.27     12.22 o
 -11   1   7      534.04      567.96     10.79 o
 -10   1   7      258.34      250.20      6.12 o
  -9   1   7     1327.77     1304.46     19.42 o
  -8   1   7     4562.76     4456.03     54.62 o
  -7   1   7     9337.21     9370.17     96.32 o
  -6   1   7      599.44      483.03      6.44 o
  -5   1   7     2181.83     2103.87     24.95 o
  -4   1   7     5345.49     5375.19     59.29 o
  -3   1   7       13.13        9.84      1.20 o
  -2   1   7     1131.55     1250.97     13.50 o
  -1   1   7      488.02      490.56      6.49 o
   0   1   7       17.65       41.51      3.26 o
   1   1   7      750.31      698.33      8.57 o
   2   1   7     7092.63     7023.83     68.84 o
   3   1   7    10322.64    10891.84    105.56 o
   4   1   7    12136.44    12481.83    127.77 o
   5   1   7      458.66      351.59      7.60 o
   6   1   7      281.67      273.91      7.03 o
   7   1   7     1159.82     1174.66     16.88 o
   8   1   7       12.06        5.76      3.22 o
   9   1   7      118.83      111.58      6.02 o
  10   1   7      461.02      416.44     12.26 o
  11   1   7      305.97      285.51     11.47 o
  12   1   7      527.65      503.94     16.93 o
  13   1   7      176.04      175.35     12.83 o
  14   1   7       84.10      111.93     10.48 o
 -16   2   7       59.48       65.85      9.06 o
 -15   2   7      178.62      172.06     11.17 o
 -14   2   7       12.24       15.22      6.63 o
 -13   2   7      215.62      214.00     11.14 o
 -12   2   7       98.66       89.86      8.32 o
 -11   2   7      141.63      153.83     10.28 o
 -10   2   7      147.18      156.58      7.48 o
  -9   2   7      178.62      195.66      9.44 o
  -8   2   7      123.16      127.81      4.88 o
  -7   2   7        2.31        2.06      1.52 o
  -6   2   7       26.60       22.42      3.74 o
  -5   2   7     4981.60     5541.38     74.06 o
  -4   2   7     2522.64     2935.69     37.49 o
  -3   2   7      194.33      210.87      5.13 o
  -2   2   7      617.30      679.11      9.72 o
  -1   2   7      729.30      787.76      9.46 o
   0   2   7      749.04      838.62     11.76 o
   1   2   7     1403.61     1530.78     21.08 o
   2   2   7       13.09        1.86      1.80 o
   3   2   7      260.92      363.12      7.39 o
   4   2   7       73.26       61.42      3.56 o
   5   2   7      751.95      763.47     13.53 o
   6   2   7       80.02       92.66      4.45 o
   7   2   7      437.50      458.28      9.61 o
   8   2   7        2.37       -0.26      3.43 o
   9   2   7        9.03       12.62      4.02 o
  10   2   7        0.68        2.63      4.06 o
  11   2   7       13.84       15.25      5.77 o
  12   2   7       37.62       37.22      6.87 o
  13   2   7       16.48       16.33      6.81 o
  14   2   7        0.56       -2.35      6.63 o
 -16   3   7      277.33      295.84     23.92 o
 -15   3   7       55.90       52.17     11.34 o
 -14   3   7       52.89       57.29      9.56 o
 -13   3   7       40.51       36.42      6.70 o
 -12   3   7       37.65       32.19      7.24 o
 -11   3   7      113.43      130.39     11.17 o
 -10   3   7     1059.43     1065.68     25.06 o
  -9   3   7     1774.53     1693.01     26.16 o
  -8   3   7     2316.69     2315.13     30.26 o
  -7   3   7     2516.80     2511.14     37.30 o
  -6   3   7     1063.28      972.61     21.37 o
  -5   3   7      664.60      584.49     13.02 o
  -4   3   7     1197.51     1089.80     18.25 o
  -3   3   7      241.95      280.37      9.32 o
  -2   3   7        3.01        0.31      1.17 o
  -1   3   7       22.37       50.51      1.83 o
   0   3   7        4.57        6.67      1.45 o
   1   3   7     5549.94     5695.82     63.98 o
   2   3   7     5277.51     5234.50     52.37 o
   3   3   7     2599.58     2564.12     29.51 o
   4   3   7     4415.15     4572.83     50.06 o
   5   3   7     1667.37     1703.94     21.83 o
   6   3   7      379.80      389.47      8.53 o
   7   3   7        3.53        4.66      2.87 o
   8   3   7        2.57       -3.21      3.21 o
   9   3   7        4.68        6.09      3.83 o
  10   3   7      223.77      245.66     14.08 o
  11   3   7      298.36      280.07     13.22 o
  12   3   7      152.70      140.10      9.35 o
  13   3   7      127.13      109.21     14.71 o
  14   3   7      199.46      235.10     13.28 o
 -16   4   7        0.45      -11.64     11.64 o
 -15   4   7       21.04       29.86      7.40 o
 -14   4   7        9.18        6.47      6.17 o
 -13   4   7      185.58      173.63     12.11 o
 -12   4   7       98.28      106.36      9.57 o
 -11   4   7       66.46       69.37      6.94 o
 -10   4   7       31.39       28.55      5.16 o
  -9   4   7       44.92       50.47      3.79 o
  -8   4   7       68.14       71.32      5.27 o
  -7   4   7      965.41      962.39     18.15 o
  -6   4   7      494.27      540.59     12.31 o
  -5   4   7        2.84       -1.51      2.87 o
  -4   4   7      946.34      879.31     18.10 o
  -3   4   7       42.82       23.61      3.70 o
  -2   4   7     5491.74     6175.88     81.07 o
  -1   4   7       85.92       66.39      2.35 o
   0   4   7      662.68      682.15      9.47 o
   1   4   7      244.33      268.39      5.72 o
   2   4   7     1558.81     1742.49     24.40 o
   3   4   7      620.78      681.07      9.95 o
   4   4   7        6.10        5.34      2.24 o
   5   4   7      189.61      197.28      5.66 o
   6   4   7      342.49      350.60      7.67 o
   7   4   7       62.33       69.59      4.92 o
   8   4   7      684.38      682.18     13.54 o
   9   4   7      122.65      131.60      7.22 o
  10   4   7        0.77       -0.44      4.46 o
  11   4   7       65.95       65.50      7.19 o
  12   4   7       56.30       47.62      8.18 o
  13   4   7        1.28        8.16      6.36 o
  14   4   7        3.29        3.04      7.15 o
 -16   5   7       14.73       18.27     10.36 o
 -15   5   7       34.29       36.54      7.60 o
 -14   5   7       43.54       40.15      8.84 o
 -13   5   7       38.41       30.82      7.77 o
 -12   5   7       27.19       28.86      6.80 o
 -11   5   7      132.27      132.49      8.45 o
 -10   5   7      364.24      343.40     14.76 o
  -9   5   7      278.59      289.93      6.84 o
  -8   5   7      167.35      168.80      8.48 o
  -7   5   7     1061.42     1003.67     21.51 o
  -6   5   7      988.46      944.04     20.20 o
  -5   5   7     1890.77     1931.05     33.97 o
  -4   5   7      326.22      344.31     11.61 o
  -3   5   7     3847.42     4086.42     63.65 o
  -2   5   7        2.26       -0.58      1.64 o
  -1   5   7      220.79      243.99      4.65 o
   0   5   7      312.17      288.60      5.62 o
   1   5   7     1486.00     1368.36     17.35 o
   2   5   7     2007.53     1821.77     23.81 o
   3   5   7     4220.96     4348.60     46.48 o
   4   5   7     2736.79     2806.51     39.45 o
   5   5   7      991.46      962.69     15.58 o
   6   5   7        3.41        3.18      3.14 o
   7   5   7     1334.05     1286.73     20.14 o
   8   5   7      654.37      662.90     14.63 o
   9   5   7        5.65        1.12      4.42 o
  10   5   7       71.68       75.75      6.64 o
  11   5   7       60.64       64.20      7.32 o
  12   5   7       82.98      108.13     10.08 o
  13   5   7      187.17      213.69     17.57 o
 -15   6   7       33.75       29.00     14.35 o
 -14   6   7       51.61       65.96      9.41 o
 -13   6   7        3.16        5.39      8.68 o
 -12   6   7       36.74       38.71      9.70 o
 -11   6   7      167.67      158.53      9.44 o
 -10   6   7      172.80      158.98      8.43 o
  -9   6   7      152.55      118.36      8.34 o
  -8   6   7      123.08      114.30      7.87 o
  -7   6   7       10.17        7.82      4.79 o
  -6   6   7      289.83      272.87     10.75 o
  -5   6   7      735.50      745.42     17.62 o
  -4   6   7     1117.61     1234.99     24.45 o
  -3   6   7       12.60        6.41      1.91 o
  -2   6   7      385.85      349.72      6.80 o
  -1   6   7      211.90      216.85      4.70 o
   0   6   7      359.52      405.24      7.31 o
   1   6   7        6.80        5.78      2.24 o
   2   6   7      137.21      137.46      4.96 o
   3   6   7      241.82      222.98      6.72 o
   4   6   7        1.07       -2.21      2.21 o
   5   6   7       15.22       19.62      3.82 o
   6   6   7        5.93        8.52      3.91 o
   7   6   7      931.54      872.04     19.42 o
   8   6   7       15.68       25.83      5.54 o
   9   6   7       44.34       41.23      6.48 o
  10   6   7       95.96      112.44      8.42 o
  11   6   7       48.86       40.84      7.07 o
  12   6   7        7.69        3.48      6.80 o
  13   6   7       34.45       26.99      8.40 o
 -15   7   7        0.38        0.52      8.29 o
 -14   7   7        0.32        7.97      7.87 o
 -13   7   7       21.58       18.65     10.23 o
 -12   7   7        0.06       -6.05     11.50 o
 -11   7   7      235.71      229.45     13.46 o
 -10   7   7       67.05       57.06      6.01 o
  -9   7   7      324.44      325.68      7.82 o
  -8   7   7     1473.18     1439.74     32.48 o
  -7   7   7     1034.65     1009.25     24.31 o
  -6   7   7       36.49       39.97      6.08 o
  -5   7   7      369.02      401.93     13.13 o
  -4   7   7       99.27       86.72      4.17 o
  -3   7   7      120.51      121.79      4.63 o
  -2   7   7     1040.67     1015.96     14.66 o
  -1   7   7       12.37       23.44      2.04 o
   0   7   7      465.51      435.59      9.10 o
   1   7   7     1742.07     1623.27     25.05 o
   2   7   7     1191.91     1116.11     15.75 o
   3   7   7      178.54      192.19     10.31 o
   4   7   7      513.60      454.74     12.21 o
   5   7   7      338.71      293.94     11.43 o
   6   7   7      595.70      604.22     17.00 o
   7   7   7      555.91      547.48     16.49 o
   8   7   7       24.41       10.49      5.59 o
   9   7   7       17.22        3.43      5.44 o
  10   7   7       34.33       22.39      6.62 o
  11   7   7       50.98       51.28      9.79 o
  12   7   7       11.63       11.11      7.88 o
 -14   8   7      156.90      185.04     23.60 o
 -13   8   7       30.63       31.31      8.64 o
 -12   8   7       14.06       21.99      7.01 o
 -11   8   7      147.06      152.69     13.12 o
 -10   8   7        0.40       -4.38      4.38 o
  -9   8   7        3.53        0.62      3.80 o
  -8   8   7       39.44       51.01      3.57 o
  -7   8   7      677.08      639.54     13.77 o
  -6   8   7        0.49        4.55      2.38 o
  -5   8   7     1155.28     1054.07     16.64 o
  -4   8   7      176.39      156.74      6.84 o
  -3   8   7        1.29       -1.60      2.93 o
  -2   8   7     2218.05     2307.58     35.26 o
  -1   8   7      107.28      102.80      4.11 o
   0   8   7       96.71       90.97      4.37 o
   1   8   7       17.64       16.80      3.43 o
   2   8   7       13.77        6.40      3.27 o
   3   8   7       57.27       68.48      5.73 o
   4   8   7      268.26      279.13     11.15 o
   5   8   7        6.22       -2.60      4.91 o
   6   8   7       35.28       50.83      6.96 o
   7   8   7      152.04      151.14      9.81 o
   8   8   7       46.55       49.27      7.60 o
   9   8   7        0.53       -3.42      6.06 o
  10   8   7        1.68       -1.34      6.24 o
  11   8   7       40.79       55.78     11.14 o
  12   8   7        8.78        8.82     10.76 o
 -13   9   7       12.95        4.61     14.59 o
 -12   9   7        0.65        2.19      6.75 o
 -11   9   7        8.76        3.94      7.37 o
 -10   9   7      390.51      381.85     13.15 o
  -9   9   7      433.19      420.26     13.89 o
  -8   9   7      231.08      239.11     14.40 o
  -7   9   7      661.64      687.03     15.40 o
  -6   9   7       98.16       94.59      8.52 o
  -5   9   7      390.30      403.95     11.13 o
  -4   9   7      230.48      234.39     11.37 o
  -3   9   7      505.37      472.09     12.18 o
  -2   9   7      401.67      344.94     11.72 o
  -1   9   7       30.36       54.30      3.39 o
   0   9   7     2408.01     2373.39     33.09 o
   1   9   7      672.49      643.67     13.09 o
   2   9   7      313.10      302.51     10.33 o
   3   9   7      198.79      186.63      9.31 o
   4   9   7       18.72       13.89      5.56 o
   5   9   7      119.80      112.51      8.53 o
   6   9   7      463.51      412.12     14.80 o
   7   9   7       30.11       35.33      7.11 o
   8   9   7        6.00       11.64      7.34 o
   9   9   7       15.33        1.53     15.69 o
  10   9   7       12.61       16.88      7.48 o
  11   9   7       45.70       45.55      8.46 o
 -12  10   7       19.54       30.04      9.87 o
 -11  10   7       29.64       32.50      8.97 o
 -10  10   7       25.70       29.75      8.41 o
  -9  10   7       65.77       67.44     15.27 o
  -8  10   7       83.12       84.02      6.98 o
  -7  10   7       21.76       20.09      6.48 o
  -6  10   7       45.72       31.22      5.48 o
  -5  10   7       17.88       19.57      5.41 o
  -4  10   7      122.98      125.12     11.63 o
  -3  10   7       98.42       87.18      7.11 o
  -2  10   7      228.68      236.82     10.68 o
  -1  10   7        4.26       -0.95      5.19 o
   0  10   7      182.56      206.87      7.69 o
   1  10   7       53.13       53.51      9.47 o
   2  10   7       37.63       25.31      5.80 o
   3  10   7        2.39       -3.32      4.95 o
   4  10   7        7.82        8.96      5.83 o
   5  10   7       66.06       78.95      8.04 o
   6  10   7       87.32      105.99      8.89 o
   7  10   7        0.39        1.40      6.16 o
   8  10   7       48.02       55.71      8.07 o
   9  10   7       65.94       83.05      9.24 o
  10  10   7       44.04       59.32     10.04 o
 -11  11   7       51.48       59.03     18.18 o
 -10  11   7        1.06       -6.45      6.45 o
  -9  11   7      127.46      122.82     10.01 o
  -8  11   7       75.16       79.00      7.79 o
  -7  11   7      221.40      224.27     10.96 o
  -6  11   7      233.16      232.87     11.04 o
  -5  11   7       71.11       93.47      8.14 o
  -4  11   7       56.87       59.51      8.03 o
  -3  11   7       34.64       37.59      7.21 o
  -2  11   7       29.40       23.03      7.22 o
  -1  11   7      104.64      113.80      9.84 o
   0  11   7       40.64       52.11      4.78 o
   1  11   7       96.45       93.81      7.64 o
   2  11   7       18.31       14.63      5.98 o
   3  11   7      209.08      205.42     12.82 o
   4  11   7      151.24      157.96     10.03 o
   5  11   7      259.17      221.30     11.68 o
   6  11   7       81.26       79.16      8.55 o
   7  11   7        0.67       10.05      6.74 o
   8  11   7        1.88        2.25      6.68 o
   9  11   7       21.39       20.82      7.83 o
  -9  12   7       20.24       28.47      8.79 o
  -8  12   7        4.98       15.11      7.28 o
  -7  12   7       13.05       16.75      7.41 o
  -6  12   7        6.66        3.58      7.13 o
  -5  12   7      138.58      144.74     11.08 o
  -4  12   7        4.18       -2.15      6.63 o
  -3  12   7       37.12       46.49     13.22 o
  -2  12   7      174.01      221.64     13.02 o
  -1  12   7       71.31       74.63     10.29 o
   0  12   7       39.62       58.34      6.17 o
   1  12   7       40.71       45.98      6.69 o
   2  12   7        0.22       -1.98      5.57 o
   3  12   7       93.93       99.15     16.56 o
   4  12   7       52.68       31.77      7.20 o
   5  12   7       31.06       23.01      9.48 o
   6  12   7        3.10       -4.06      6.45 o
   7  12   7        0.29        0.12      6.72 o
  -7  13   7       40.23       33.61      9.94 o
  -6  13   7       65.01       60.68     12.78 o
  -5  13   7       28.78       22.06      8.47 o
  -4  13   7       10.84        6.48      7.72 o
  -3  13   7        2.71        4.12      7.88 o
  -2  13   7       87.71       97.17     10.90 o
  -1  13   7        7.64        5.85      8.13 o
   0  13   7      113.34      126.87     11.80 o
   1  13   7       47.81       46.04      6.92 o
   2  13   7       58.67       72.42      8.29 o
   3  13   7       18.32       19.29      7.00 o
   4  13   7       29.06       26.15      7.28 o
   5  13   7       14.00       13.39      7.09 o
  -4  14   7      112.95      119.26     13.37 o
  -3  14   7       72.33       94.96     11.64 o
  -2  14   7      100.62      122.62     12.59 o
  -1  14   7        7.06       -2.38      9.85 o
   0  14   7       57.16       56.05     10.29 o
   1  14   7       16.72       17.07      5.91 o
   2  14   7       22.16       19.25     12.33 o
 -17   0   8        8.97        5.16      6.83 o
 -16   0   8        0.09       -1.78      6.48 o
 -15   0   8      122.53      142.73     12.03 o
 -14   0   8      386.28      425.35     30.41 o
 -13   0   8      196.06      227.38     16.71 o
 -12   0   8      965.34     1030.08     43.90 o
 -11   0   8       83.90       70.67      5.91 o
 -10   0   8      445.90      427.96     12.42 o
  -9   0   8     1298.37     1305.47     23.44 o
  -8   0   8       10.89       11.25      3.26 o
  -7   0   8     4840.13     5194.45     76.93 o
  -6   0   8      132.57      172.02      5.85 o
  -5   0   8       32.44       37.78      2.58 o
  -4   0   8     2677.26     2914.77     44.43 o
  -3   0   8    14528.40    15243.33    194.95 o
  -2   0   8    11276.51    10888.80    158.06 o
  -1   0   8     1580.36     1390.77     26.79 o
   0   0   8     1626.68     1399.53     21.02 o
   1   0   8     3565.35     3573.68     49.00 o
   2   0   8      221.07      252.41      7.13 o
   3   0   8     5970.84     6606.61     98.15 o
   4   0   8      995.78     1022.19     20.22 o
   5   0   8     2260.97     2423.10     40.80 o
   6   0   8      695.88      705.05     16.91 o
   7   0   8     5769.64     5732.36     88.76 o
   8   0   8      169.73      157.16      8.81 o
   9   0   8      660.01      637.35     17.67 o
  10   0   8     2118.62     2065.71     46.69 o
  11   0   8      196.44      221.06     13.87 o
  12   0   8       29.47       19.03      9.34 o
  13   0   8       22.75       21.65     20.22 o
  14   0   8       10.55       11.86     10.89 o
 -17   1   8        2.80        4.92      6.62 o
 -16   1   8        8.48        7.69      6.54 o
 -15   1   8        0.05        5.96      3.93 o
 -14   1   8       49.03       44.63      4.30 o
 -13   1   8      192.22      187.05      6.61 o
 -12   1   8      112.12      119.71      5.35 o
 -11   1   8      104.82       96.75      4.87 o
 -10   1   8       63.89       65.69      5.11 o
  -9   1   8       73.27       75.40      3.14 o
  -8   1   8     1440.50     1525.06     18.84 o
  -7   1   8      165.92      184.83      4.16 o
  -6   1   8      102.13      115.91      3.60 o
  -5   1   8      632.37      802.69     10.98 o
  -4   1   8      752.02      788.61     15.28 o
  -3   1   8       14.87        9.69      1.35 o
  -2   1   8       28.01       44.74      1.87 o
  -1   1   8        0.95        0.10      1.27 o
   0   1   8        1.36       -0.79      0.79 o
   1   1   8       23.11       31.95      2.01 o
   2   1   8     1853.18     2129.55     23.23 o
   3   1   8       13.18        7.86      2.16 o
   4   1   8     2073.49     2089.92     25.12 o
   5   1   8       57.61       64.65      3.95 o
   6   1   8      327.41      338.99      8.14 o
   7   1   8     1032.68      970.80     15.19 o
   8   1   8      916.30      855.96     14.43 o
   9   1   8        9.02       11.23      4.09 o
  10   1   8        7.57       -1.45      4.65 o
  11   1   8       18.13       10.01      5.53 o
  12   1   8        5.89        7.61      6.35 o
  13   1   8       42.32       25.37      7.32 o
  14   1   8        6.60       17.05      7.50 o
 -16   2   8       31.64       34.09     10.11 o
 -15   2   8      154.90      161.52     17.16 o
 -14   2   8       62.44       63.08      7.82 o
 -13   2   8      408.33      424.70     15.17 o
 -12   2   8     1374.31     1387.08     30.35 o
 -11   2   8      970.34      986.89     27.75 o
 -10   2   8      112.03      119.58      6.65 o
  -9   2   8      351.03      375.65      9.17 o
  -8   2   8     1054.13     1055.53     25.11 o
  -7   2   8       44.18       40.37      2.87 o
  -6   2   8      358.93      376.44     11.65 o
  -5   2   8      818.56      863.21     17.22 o
  -4   2   8       71.67       65.35      3.51 o
  -3   2   8     8657.17     9183.94     93.56 o
  -2   2   8     2808.18     2590.09     26.46 o
  -1   2   8     4654.69     4487.89     47.35 o
   0   2   8      144.52       99.57      3.50 o
   1   2   8     1805.41     1749.61     24.00 o
   2   2   8      212.95      190.20      5.20 o
   3   2   8      117.01      134.63      4.73 o
   4   2   8       27.83       29.61      3.85 o
   5   2   8      108.15      109.28      4.98 o
   6   2   8     1067.92     1068.58     17.01 o
   7   2   8      233.29      220.82      7.40 o
   8   2   8       74.52       78.64      6.95 o
   9   2   8      947.40      945.11     17.20 o
  10   2   8      737.12      726.60     15.20 o
  11   2   8      458.53      444.23     14.62 o
  12   2   8      133.33      142.97      9.57 o
  13   2   8        5.06       11.33      6.85 o
  14   2   8       99.99      162.73     21.50 o
 -16   3   8        0.17       -6.16      6.16 o
 -15   3   8        5.07        8.97      7.48 o
 -14   3   8       59.85       39.30     13.91 o
 -13   3   8        5.65        1.13      6.54 o
 -12   3   8       16.62       14.14     10.76 o
 -11   3   8      126.20      134.54     23.15 o
 -10   3   8      170.92      184.95      9.14 o
  -9   3   8       49.27       49.22      3.84 o
  -8   3   8      222.89      239.85      5.83 o
  -7   3   8      123.82      136.98      5.95 o
  -6   3   8      227.86      234.60      7.66 o
  -5   3   8     1208.52     1172.36     19.70 o
  -4   3   8      104.94      122.05      5.31 o
  -3   3   8     1076.17     1180.03     17.32 o
  -2   3   8     1734.98     1960.88     22.06 o
  -1   3   8        0.14       -0.13      1.28 o
   0   3   8      141.02      155.11      5.71 o
   1   3   8       53.91       62.10      3.24 o
   2   3   8      923.84     1069.87     15.18 o
   3   3   8       23.35       22.18      2.89 o
   4   3   8      584.59      548.04     10.40 o
   5   3   8      288.21      261.39      7.43 o
   6   3   8       63.65       62.40      4.21 o
   7   3   8      576.29      552.57     18.26 o
   8   3   8       11.58        2.48      3.57 o
   9   3   8      328.69      311.39      9.69 o
  10   3   8        1.49       -4.20      4.20 o
  11   3   8        2.17        2.62      6.19 o
  12   3   8       30.41       22.82      6.44 o
  13   3   8        9.63        7.09      7.02 o
  14   3   8       12.26        6.42      6.99 o
 -16   4   8        9.38       -6.19      7.74 o
 -15   4   8      135.11      133.47     12.53 o
 -14   4   8       99.70      109.94     12.88 o
 -13   4   8      225.61      243.62     14.00 o
 -12   4   8     1343.07     1257.34     47.45 o
 -11   4   8      356.86      372.34     36.44 o
 -10   4   8      493.69      509.88     12.08 o
  -9   4   8      374.52      379.73      9.26 o
  -8   4   8      103.35      113.11      6.66 o
  -7   4   8      388.37      388.95     11.53 o
  -6   4   8      213.12      259.29      8.59 o
  -5   4   8     1430.25     1538.46     34.48 o
  -4   4   8     2781.56     2827.56     41.33 o
  -3   4   8     3034.00     2936.84     46.99 o
  -2   4   8     4954.47     4964.96     59.75 o
  -1   4   8     2788.92     2625.29     28.77 o
   0   4   8        9.91        7.31      1.78 o
   1   4   8      271.31      182.71      6.02 o
   2   4   8      684.05      608.96     10.61 o
   3   4   8      543.26      511.54      8.14 o
   4   4   8      560.06      611.24      9.47 o
   5   4   8      531.32      565.07      9.82 o
   6   4   8     1588.32     1547.51     20.84 o
   7   4   8      122.17       92.00      5.53 o
   8   4   8      965.97      907.73     16.51 o
   9   4   8      837.94      835.15     17.42 o
  10   4   8      170.05      180.85      8.78 o
  11   4   8      142.64      139.49      9.08 o
  12   4   8      200.48      192.96     16.83 o
  13   4   8       16.66       19.01      7.99 o
 -16   5   8       35.41       57.98      9.14 o
 -15   5   8        5.86        0.98      6.55 o
 -14   5   8       44.56       52.01      8.79 o
 -13   5   8      179.18      189.56     16.43 o
 -12   5   8        2.88        2.30      5.53 o
 -11   5   8       48.44       32.68      6.27 o
 -10   5   8        5.84        5.43      3.18 o
  -9   5   8      384.52      373.56     15.25 o
  -8   5   8      257.24      254.21     10.44 o
  -7   5   8        2.68       -4.38      4.38 o
  -6   5   8       52.18       51.49      6.00 o
  -5   5   8      251.02      264.19      9.80 o
  -4   5   8     1678.99     1821.17     32.35 o
  -3   5   8        1.73       -3.28      3.37 o
  -2   5   8       10.58       21.59      3.30 o
  -1   5   8      221.63      240.61      4.87 o
   0   5   8       17.60       13.08      2.03 o
   1   5   8       51.85       76.63      4.26 o
   2   5   8        2.48       -0.57      2.21 o
   3   5   8     2441.62     2545.31     30.26 o
   4   5   8      451.09      474.27      8.31 o
   5   5   8       32.50       29.65      3.17 o
   6   5   8      300.63      296.25      8.68 o
   7   5   8       52.77       53.10      4.91 o
   8   5   8       49.74       48.14      5.55 o
   9   5   8        4.63        3.03      4.51 o
  10   5   8        0.22       -4.91      4.91 o
  11   5   8        7.42        5.65      6.18 o
  12   5   8        0.99        9.46      6.96 o
  13   5   8       34.67       44.76     13.70 o
 -15   6   8       29.92        7.09     12.80 o
 -14   6   8        1.42       -1.78     10.64 o
 -13   6   8      191.74      200.95     21.40 o
 -12   6   8     1110.28     1081.92     37.75 o
 -11   6   8      371.44      393.08     13.80 o
 -10   6   8     1549.18     1497.27     26.31 o
  -9   6   8      342.61      333.31     15.28 o
  -8   6   8       85.61       90.31      7.40 o
  -7   6   8       31.66       20.82      5.57 o
  -6   6   8       73.07       76.63      6.37 o
  -5   6   8      147.85      167.37      8.34 o
  -4   6   8      984.71      993.50     21.10 o
  -3   6   8     1577.37     1566.14     21.64 o
  -2   6   8     1491.57     1502.09     21.24 o
  -1   6   8     2239.83     2131.20     24.41 o
   0   6   8     2984.30     2878.39     32.30 o
   1   6   8     1670.70     1568.02     21.15 o
   2   6   8      714.95      731.85     11.72 o
   3   6   8       29.54       41.43      3.83 o
   4   6   8      134.83      153.34      5.92 o
   5   6   8      825.86      803.42     21.00 o
   6   6   8     1029.13     1003.93     18.90 o
   7   6   8      636.00      608.83     15.85 o
   8   6   8      650.87      646.91     16.85 o
   9   6   8      444.43      434.65     14.25 o
  10   6   8      278.45      259.90     11.69 o
  11   6   8      140.16      147.74     19.79 o
  12   6   8      185.20      178.20     13.84 o
  13   6   8       38.02       39.06      8.89 o
 -14   7   8        6.55        8.87      9.82 o
 -13   7   8        0.12       -1.83      6.28 o
 -12   7   8        5.01       10.77      8.07 o
 -11   7   8        9.29       -0.59      4.90 o
 -10   7   8       40.59       36.08      4.64 o
  -9   7   8        3.57       -4.04      6.07 o
  -8   7   8      166.53      149.40      9.37 o
  -7   7   8      137.30      130.48     12.90 o
  -6   7   8     1060.26     1088.19     24.07 o
  -5   7   8      213.62      210.49      9.57 o
  -4   7   8      953.50      936.14     16.99 o
  -3   7   8       11.49       16.72      2.94 o
  -2   7   8      984.28      934.79     15.53 o
  -1   7   8      883.45      888.09     12.11 o
   0   7   8       12.37        7.58      2.75 o
   1   7   8       52.63       45.31      3.50 o
   2   7   8      116.15      102.37      4.84 o
   3   7   8      358.69      347.26     11.37 o
   4   7   8      918.16      872.68     18.11 o
   5   7   8        7.76       -0.36      4.20 o
   6   7   8       53.08       45.97      6.81 o
   7   7   8        8.70       15.84      5.54 o
   8   7   8       66.50       74.26      7.39 o
   9   7   8        6.93       -5.31      5.31 o
  10   7   8        8.24       12.47      6.22 o
  11   7   8        2.72       -3.19      7.96 o
  12   7   8       48.78       61.08     10.86 o
 -14   8   8        8.61       15.80      8.38 o
 -13   8   8       62.92       72.32     14.47 o
 -12   8   8       25.37       31.48      7.30 o
 -11   8   8      234.36      240.24     11.50 o
 -10   8   8      367.63      398.88     12.43 o
  -9   8   8      610.68      620.06     22.38 o
  -8   8   8      228.25      208.76     11.19 o
  -7   8   8       11.16       -4.99      4.99 o
  -6   8   8       50.86       58.60      7.08 o
  -5   8   8      891.63      884.36     14.58 o
  -4   8   8      278.00      263.74      7.18 o
  -3   8   8       65.99       59.51      4.19 o
  -2   8   8      193.69      184.52      7.79 o
  -1   8   8     3698.44     3557.51     46.31 o
   0   8   8      611.14      630.96     11.22 o
   1   8   8      256.18      340.95      9.10 o
   2   8   8       80.98       92.98      5.47 o
   3   8   8      200.99      194.53      8.43 o
   4   8   8       37.97       48.32      6.29 o
   5   8   8       60.01       71.88      7.23 o
   6   8   8      119.88       73.72      7.89 o
   7   8   8      230.17      252.58     11.95 o
   8   8   8      477.39      514.09     18.45 o
   9   8   8      280.99      242.98     12.69 o
  10   8   8      136.40      124.49     10.56 o
  11   8   8        6.29        1.52      7.24 o
 -13   9   8        2.98        4.11     18.34 o
 -12   9   8       21.54       28.94     19.00 o
 -11   9   8        1.65        0.80      5.19 o
 -10   9   8        0.83       -3.17      6.23 o
  -9   9   8        5.42       -1.12      4.06 o
  -8   9   8      184.19      204.22     11.24 o
  -7   9   8        5.75        6.52      3.76 o
  -6   9   8      148.63      132.00      7.85 o
  -5   9   8        4.08       -0.79      3.55 o
  -4   9   8      194.14      209.06      8.34 o
  -3   9   8      107.75       97.82      7.62 o
  -2   9   8        0.23       -4.51      4.51 o
  -1   9   8      406.52      412.60     13.40 o
   0   9   8      122.05      115.99      5.54 o
   1   9   8       17.91       15.95      3.85 o
   2   9   8      479.07      481.26     13.53 o
   3   9   8      468.34      445.65     14.26 o
   4   9   8      202.97      189.83     10.07 o
   5   9   8      320.83      317.37     17.71 o
   6   9   8        2.35       -0.65      5.76 o
   7   9   8       45.15       53.22      7.77 o
   8   9   8       17.98       18.86      7.30 o
   9   9   8       13.31        5.57      6.89 o
  10   9   8        0.24       -3.54      6.77 o
  11   9   8        1.61      -11.41     12.39 o
 -12  10   8       24.93       35.55     10.11 o
 -11  10   8      275.71      348.37     17.25 o
 -10  10   8      115.87      122.35     14.97 o
  -9  10   8       62.73       53.59      7.66 o
  -8  10   8       15.71       14.28      5.09 o
  -7  10   8        1.30       -4.20      4.45 o
  -6  10   8        0.18        9.51      4.72 o
  -5  10   8       52.70       73.27      6.67 o
  -4  10   8       16.48        7.28      5.05 o
  -3  10   8      141.53      156.56      8.82 o
  -2  10   8      116.42      102.84      7.77 o
  -1  10   8      638.65      603.38     16.90 o
   0  10   8      575.68      636.21     13.56 o
   1  10   8      319.58      308.77     11.53 o
   2  10   8       67.04       76.14      7.31 o
   3  10   8      396.47      396.95     13.97 o
   4  10   8       25.56       20.35      6.34 o
   5  10   8      145.69      179.67     10.44 o
   6  10   8       10.23       16.33      6.75 o
   7  10   8        1.71       -1.65      6.41 o
   8  10   8      343.46      340.39     14.97 o
   9  10   8       12.29        4.51      7.01 o
 -11  11   8       38.69       53.91     15.00 o
 -10  11   8        3.52        8.17      7.90 o
  -9  11   8        0.13       -5.23      5.78 o
  -8  11   8      136.12      123.88      8.95 o
  -7  11   8      200.00      226.74     16.89 o
  -6  11   8      373.28      343.57     13.08 o
  -5  11   8      171.44      146.30      9.21 o
  -4  11   8        0.54       -1.17      5.37 o
  -3  11   8        1.28        6.01      6.21 o
  -2  11   8      109.98      108.96      9.64 o
  -1  11   8        2.24        0.41      6.50 o
   0  11   8        0.17       -0.89      3.24 o
   1  11   8       30.53       19.48      5.68 o
   2  11   8      246.96      236.29     13.57 o
   3  11   8      106.28      103.92      8.54 o
   4  11   8       40.26       27.91      7.13 o
   5  11   8       65.01       56.19      8.10 o
   6  11   8       14.35       14.33      6.97 o
   7  11   8       23.62       21.43      7.43 o
   8  11   8       50.76       55.94      8.87 o
  -9  12   8      192.16      214.98     15.54 o
  -8  12   8        8.61       -1.81     11.01 o
  -7  12   8       46.70       63.33      8.81 o
  -6  12   8       44.22       19.85      7.60 o
  -5  12   8       42.57       43.62     11.65 o
  -4  12   8      189.90      177.56     16.16 o
  -3  12   8      104.96       78.73     11.24 o
  -2  12   8       49.32       45.85      8.81 o
  -1  12   8      253.53      263.97     14.49 o
   0  12   8        1.55        4.86      4.04 o
   1  12   8      148.85      163.25      9.37 o
   2  12   8      143.07      154.81      9.82 o
   3  12   8        0.78       10.62      6.43 o
   4  12   8        2.18        9.70      8.12 o
   5  12   8       10.86       20.26      7.31 o
   6  12   8       21.61       22.30      7.62 o
   7  12   8        0.55       -6.89      6.89 o
  -7  13   8       50.28       53.50     15.13 o
  -6  13   8      182.42      187.34     13.47 o
  -5  13   8        0.48       -6.78      7.54 o
  -4  13   8        0.37       -1.01      7.37 o
  -3  13   8      109.73      111.22     11.43 o
  -2  13   8        4.31        0.70      7.64 o
  -1  13   8       28.42       29.39     13.10 o
   0  13   8        1.46        0.19      7.75 o
   1  13   8       75.71       76.43      7.38 o
   2  13   8        7.62        4.40      6.20 o
   3  13   8       86.50       89.33      8.90 o
   4  13   8       38.71       47.57     10.13 o
  -3  14   8       40.16       38.74     10.03 o
  -2  14   8        7.93       -2.62      9.21 o
  -1  14   8      158.74      186.21     14.34 o
   0  14   8       15.98        3.30     11.23 o
 -16   1   9      404.04      420.07     16.32 o
 -15   1   9      298.21      339.32     14.45 o
 -14   1   9     1294.84     1284.58     31.07 o
 -13   1   9       41.95       54.92      6.84 o
 -12   1   9       96.07       85.97      4.93 o
 -11   1   9      830.41      803.07     14.92 o
 -10   1   9        6.61        1.59      2.57 o
  -9   1   9      877.20      846.45     19.09 o
  -8   1   9      130.77      118.12      4.57 o
  -7   1   9     1754.20     1693.73     22.18 o
  -6   1   9     3497.97     3524.51     47.84 o
  -5   1   9     6410.37     6485.52     80.56 o
  -4   1   9     2413.18     2197.38     22.85 o
  -3   1   9     4828.94     4780.53     53.65 o
  -2   1   9     2173.37     2107.63     22.15 o
  -1   1   9       84.15       71.73      2.75 o
   0   1   9       53.66       84.19      3.18 o
   1   1   9      588.73      618.30      8.35 o
   2   1   9      774.52      773.93     10.67 o
   3   1   9     2380.56     2314.73     25.74 o
   4   1   9     5208.12     5272.12     57.09 o
   5   1   9     5395.70     5539.07     60.26 o
   6   1   9     1188.83     1184.73     17.25 o
   7   1   9       31.94       45.13      4.29 o
   8   1   9      810.81      877.25     14.94 o
   9   1   9      356.27      358.34     10.46 o
  10   1   9        0.99       -4.46      4.46 o
  11   1   9        4.55       -5.25      5.25 o
  12   1   9      276.94      254.70     13.14 o
  13   1   9       27.22       19.67      7.34 o
  14   1   9       27.79       27.74      8.35 o
 -16   2   9       23.14       19.31      7.07 o
 -15   2   9       77.89       76.50     10.09 o
 -14   2   9        0.05       -5.19      6.11 o
 -13   2   9       12.48        3.95      5.44 o
 -12   2   9      114.93       87.17      8.93 o
 -11   2   9      138.35      147.30     10.03 o
 -10   2   9        0.28       -0.96      4.16 o
  -9   2   9      121.72      129.98      5.55 o
  -8   2   9       44.66       49.84      4.69 o
  -7   2   9        5.04        5.74      2.86 o
  -6   2   9      113.21      124.09      5.97 o
  -5   2   9      828.43      918.35     23.31 o
  -4   2   9        2.10        1.17      1.50 o
  -3   2   9     1113.76     1275.62     14.19 o
  -2   2   9     1891.63     2080.03     21.97 o
  -1   2   9      819.73      868.42     11.43 o
   0   2   9     2698.20     2650.97     32.06 o
   1   2   9       19.78       18.96      2.36 o
   2   2   9      549.67      596.99     10.23 o
   3   2   9      113.81      127.14      4.85 o
   4   2   9        0.49        0.86      2.66 o
   5   2   9        1.83        1.94      2.93 o
   6   2   9      142.92      168.86      6.41 o
   7   2   9       95.13      104.87      5.93 o
   8   2   9      149.55      178.08      8.19 o
   9   2   9      286.67      279.68      9.28 o
  10   2   9        1.33        1.95      4.76 o
  11   2   9        9.28       19.26      7.03 o
  12   2   9        1.78       -7.12      7.12 o
  13   2   9        9.03       12.46      7.33 o
  14   2   9        4.91        8.94      9.23 o
 -16   3   9       90.22       67.14      9.31 o
 -15   3   9      568.70      579.81     19.41 o
 -14   3   9      168.79      165.05     10.38 o
 -13   3   9      319.30      315.70     17.49 o
 -12   3   9       34.93       29.83      6.94 o
 -11   3   9        6.84       10.33      5.40 o
 -10   3   9      601.01      582.07     18.17 o
  -9   3   9       16.44       19.42      4.61 o
  -8   3   9      286.88      263.01      6.09 o
  -7   3   9     1115.71     1027.69     18.51 o
  -6   3   9     2493.70     2476.78     36.82 o
  -5   3   9     6573.91     6800.79    114.77 o
  -4   3   9     2522.14     2534.31     37.06 o
  -3   3   9     9809.04     9934.95    101.56 o
  -2   3   9      865.41      825.11      9.48 o
  -1   3   9       32.97       54.35      2.52 o
   0   3   9      580.67      582.15      9.65 o
   1   3   9      129.60      149.04      6.06 o
   2   3   9      681.78      689.09     11.37 o
   3   3   9     2478.98     2579.00     32.22 o
   4   3   9     4858.39     4912.10     57.64 o
   5   3   9      758.13      753.47     13.46 o
   6   3   9     1362.40     1352.76     20.60 o
   7   3   9      386.84      376.99     10.18 o
   8   3   9      154.48      128.25      6.57 o
   9   3   9      223.03      239.34      9.40 o
  10   3   9      211.50      195.01      9.07 o
  11   3   9        6.08        6.76      6.01 o
  12   3   9        7.27        7.86      6.11 o
  13   3   9       20.00        6.41      8.50 o
 -16   4   9      124.25      126.13     10.68 o
 -15   4   9        3.03       -6.02      6.02 o
 -14   4   9        3.58        5.99     20.63 o
 -13   4   9       24.56       20.86      7.32 o
 -12   4   9      199.95      233.35     13.00 o
 -11   4   9      466.84      440.34     32.65 o
 -10   4   9      109.68       98.47      6.16 o
  -9   4   9      194.41      182.21      7.10 o
  -8   4   9      280.58      297.04     11.52 o
  -7   4   9        0.49        2.74      3.36 o
  -6   4   9        5.93       -3.12      3.12 o
  -5   4   9     1712.94     1856.70     29.48 o
  -4   4   9      904.99      935.09     18.48 o
  -3   4   9      114.06       83.73      5.47 o
  -2   4   9       73.88       50.73      2.69 o
  -1   4   9      113.23      115.11      3.25 o
   0   4   9     1499.68     1614.49     19.61 o
   1   4   9        1.54        4.13      2.10 o
   2   4   9      342.15      335.74      7.81 o
   3   4   9      229.12      239.63      6.38 o
   4   4   9       61.94       56.31      3.89 o
   5   4   9      712.64      668.24     11.66 o
   6   4   9      275.19      274.94      8.67 o
   7   4   9       42.11       32.55      4.44 o
   8   4   9      235.34      237.62      8.48 o
   9   4   9      290.29      293.44     10.57 o
  10   4   9        0.43        1.70      4.90 o
  11   4   9       56.33       62.59      7.54 o
  12   4   9       10.68        8.99      7.73 o
  13   4   9       81.77      111.54     13.26 o
 -15   5   9       17.28       13.50      8.17 o
 -14   5   9      102.19      112.19     11.66 o
 -13   5   9      134.23      136.73     10.72 o
 -12   5   9       53.58       62.13      7.72 o
 -11   5   9       48.55       34.41      6.06 o
 -10   5   9        8.99        2.45      5.42 o
  -9   5   9      409.38      362.31     15.30 o
  -8   5   9       30.86       38.69      6.01 o
  -7   5   9      566.38      542.49     14.78 o
  -6   5   9      888.54      855.24     19.29 o
  -5   5   9     4018.12     3833.13     61.30 o
  -4   5   9      598.68      578.68     14.58 o
  -3   5   9     1410.17     1448.58     20.01 o
  -2   5   9     1503.37     1522.75     27.29 o
  -1   5   9      711.61      722.20     10.07 o
   0   5   9       10.66       18.16      2.84 o
   1   5   9      551.62      544.10      9.86 o
   2   5   9       31.25       35.00      3.21 o
   3   5   9      596.16      622.47     10.85 o
   4   5   9     1029.43     1088.09     14.93 o
   5   5   9     1591.75     1591.18     21.37 o
   6   5   9     1709.17     1696.33     24.74 o
   7   5   9      114.45      106.22      6.83 o
   8   5   9      281.28      271.16     11.02 o
   9   5   9       92.33       75.42      7.69 o
  10   5   9        2.63       -4.93      5.42 o
  11   5   9       13.41       15.01      7.13 o
  12   5   9       50.22       54.42      9.15 o
  13   5   9      201.49      225.08     14.28 o
 -15   6   9       25.89       14.76      8.26 o
 -14   6   9       24.86       26.89     15.04 o
 -13   6   9       32.26       34.57      7.48 o
 -12   6   9       69.23       70.85      7.96 o
 -11   6   9      329.20      320.17     26.37 o
 -10   6   9       22.55       21.94      7.44 o
  -9   6   9        9.27        8.75      6.55 o
  -8   6   9       45.03       37.43      8.04 o
  -7   6   9        2.42       -0.27      4.63 o
  -6   6   9     1048.93     1050.51     22.91 o
  -5   6   9        2.07       -1.80      3.97 o
  -4   6   9       12.50       17.41      4.78 o
  -3   6   9     1442.29     1571.73     21.99 o
  -2   6   9      295.76      312.89     11.50 o
  -1   6   9       54.30       41.90      2.46 o
   0   6   9       80.07       70.19      3.48 o
   1   6   9      572.55      533.71     11.81 o
   2   6   9       49.03       51.02      3.89 o
   3   6   9      370.42      350.12      9.48 o
   4   6   9      756.14      756.48     15.10 o
   5   6   9      439.31      449.96     11.63 o
   6   6   9      178.63      173.24      7.95 o
   7   6   9        3.86       -3.24      4.69 o
   8   6   9      132.74      131.81      8.68 o
   9   6   9      124.68      124.70     11.46 o
  10   6   9        4.11       -2.31      5.65 o
  11   6   9        0.45        1.12      6.67 o
  12   6   9        0.44       -0.54      7.15 o
 -14   7   9       32.72       45.05     14.06 o
 -13   7   9       37.28       54.57      8.03 o
 -12   7   9       81.26       92.96      8.54 o
 -11   7   9        4.77        4.18      4.81 o
 -10   7   9        2.16       12.87      7.02 o
  -9   7   9        2.03       -6.29      6.29 o
  -8   7   9      149.22      162.26      9.69 o
  -7   7   9      898.10      854.75     21.08 o
  -6   7   9     1129.13     1147.22     29.68 o
  -5   7   9     1704.38     1703.91     32.89 o
  -4   7   9       14.61       12.35      3.62 o
  -3   7   9     1529.43     1454.11     28.31 o
  -2   7   9      455.85      389.06      8.93 o
  -1   7   9        4.96        7.47      2.49 o
   0   7   9      725.02      735.18     12.28 o
   1   7   9      657.90      598.21     11.12 o
   2   7   9     2352.56     2185.64     33.18 o
   3   7   9       53.69       42.22      5.20 o
   4   7   9       79.65       90.51      6.97 o
   5   7   9       58.94       69.28      6.49 o
   6   7   9      420.10      429.05     13.40 o
   7   7   9      280.23      306.23     18.50 o
   8   7   9      342.84      374.53     13.40 o
   9   7   9        3.49        1.15      5.66 o
  10   7   9        0.28       -5.45      6.47 o
  11   7   9        1.07        4.87      7.32 o
  12   7   9        0.11       -6.23      8.19 o
 -14   8   9        2.33       15.20      8.00 o
 -13   8   9       13.32       25.70      7.67 o
 -12   8   9       25.62       26.18      8.36 o
 -11   8   9       48.77       61.38      7.99 o
 -10   8   9       62.09       55.51     11.73 o
  -9   8   9       96.78      115.56     11.44 o
  -8   8   9        0.55       -6.97      6.97 o
  -7   8   9       30.20       41.18      7.00 o
  -6   8   9       18.94       12.39      7.18 o
  -5   8   9      489.85      405.09      9.06 o
  -4   8   9       66.65       84.39      6.30 o
  -3   8   9     1102.64     1015.87     26.41 o
  -2   8   9     1470.53     1364.82     23.91 o
  -1   8   9      216.68      261.29      9.73 o
   0   8   9     1199.78     1223.55     18.01 o
   1   8   9      128.55      145.81      6.35 o
   2   8   9      125.28      130.41      8.96 o
   3   8   9      367.55      324.77     10.84 o
   4   8   9       84.55       67.02      7.06 o
   5   8   9       22.93       20.57      6.14 o
   6   8   9      165.17      131.40      9.54 o
   7   8   9        0.46       -0.96      6.08 o
   8   8   9       52.41       52.47      8.48 o
   9   8   9       87.49      112.47     10.36 o
  10   8   9       33.45       28.32     11.43 o
  11   8   9        0.67        5.47      7.66 o
 -13   9   9       10.49       14.68     25.56 o
 -12   9   9       12.17       35.02      7.71 o
 -11   9   9       34.86       49.03      7.35 o
 -10   9   9       28.43       40.69      6.74 o
  -9   9   9        8.04        6.79      7.12 o
  -8   9   9       92.07       96.35     13.39 o
  -7   9   9      585.62      605.33     18.67 o
  -6   9   9      235.15      269.84      8.92 o
  -5   9   9       34.87       40.67      4.92 o
  -4   9   9      190.69      170.69      7.61 o
  -3   9   9      248.48      245.40      9.11 o
  -2   9   9        4.71       -3.79      4.65 o
  -1   9   9      852.47      758.31     18.96 o
   0   9   9      125.47      106.07      5.15 o
   1   9   9        3.18        3.24      3.52 o
   2   9   9      437.08      374.54     11.71 o
   3   9   9       86.89       78.22      7.43 o
   4   9   9      171.08      153.89      9.37 o
   5   9   9       26.69       33.39      6.89 o
   6   9   9      221.55      227.73     11.76 o
   7   9   9      475.47      466.48     16.93 o
   8   9   9      214.56      223.68     12.60 o
   9   9   9        6.45       16.75      7.57 o
  10   9   9       14.36       12.34      7.64 o
 -12  10   9      174.67      209.86     16.22 o
 -11  10   9      176.62      205.94     11.82 o
 -10  10   9        6.98        5.69      5.55 o
  -9  10   9       64.00       96.20     12.86 o
  -8  10   9       12.17       17.95      5.13 o
  -7  10   9       12.79       19.38      8.36 o
  -6  10   9       74.31       78.38      6.64 o
  -5  10   9       34.81       30.73      5.57 o
  -4  10   9        0.05       -4.50      4.50 o
  -3  10   9        0.45        3.58      5.16 o
  -2  10   9      320.94      343.47     12.98 o
  -1  10   9       58.57       64.75      7.27 o
   0  10   9      136.70      178.53      7.34 o
   1  10   9      137.44      139.76      8.25 o
   2  10   9       18.18        9.25      5.53 o
   3  10   9        0.37       -2.37      5.19 o
   4  10   9       35.24       34.33      6.84 o
   5  10   9       10.23       11.66      6.59 o
   6  10   9       23.80        7.12      6.70 o
   7  10   9       69.86       82.92     13.26 o
   8  10   9       15.49       26.13      7.84 o
   9  10   9        0.21       -7.89      9.77 o
 -10  11   9      132.48      154.53     14.61 o
  -9  11   9       12.40        5.42      6.09 o
  -8  11   9       34.42       31.09      6.98 o
  -7  11   9       28.63       33.20      6.44 o
  -6  11   9       92.37      100.58      8.13 o
  -5  11   9      151.57      172.02      9.89 o
  -4  11   9      218.28      229.57     16.20 o
  -3  11   9      133.67      124.01     10.57 o
  -2  11   9       15.46       14.57      6.80 o
  -1  11   9       76.62       59.22      9.70 o
   0  11   9        0.95        3.64      3.89 o
   1  11   9       78.49       84.92      7.41 o
   2  11   9      154.72      159.51     10.29 o
   3  11   9        0.94       -4.00      5.73 o
   4  11   9       77.31       72.28      8.41 o
   5  11   9       88.41       95.82      9.37 o
   6  11   9      113.74      106.17      9.75 o
   7  11   9      229.27      209.10     12.54 o
   8  11   9        2.19       -6.73      7.12 o
  -9  12   9       62.25       83.88      9.82 o
  -8  12   9      155.15      210.22     15.90 o
  -7  12   9       28.81       22.92      7.84 o
  -6  12   9       23.91       30.94      8.21 o
  -5  12   9        9.68        9.17      7.26 o
  -4  12   9       29.51       22.26      7.90 o
  -3  12   9        5.03       13.66      7.48 o
  -2  12   9        0.30        2.34      8.57 o
  -1  12   9      198.56      246.52     19.88 o
   0  12   9       60.73       69.98      9.90 o
   1  12   9        3.54        7.16      5.27 o
   2  12   9      267.81      317.61     13.18 o
   3  12   9       33.56       27.14      7.19 o
   4  12   9        5.92       -1.58      6.29 o
   5  12   9       10.17       10.12      7.21 o
   6  12   9        5.80       11.64      9.22 o
  -6  13   9       64.70       88.40     11.37 o
  -5  13   9      207.86      218.53     14.21 o
  -4  13   9        6.41       11.17      8.56 o
  -3  13   9       56.73       84.14     10.82 o
  -2  13   9        3.44       18.34      8.96 o
  -1  13   9        8.15       -1.36      7.89 o
   0  13   9       25.15       23.81      9.24 o
   1  13   9        0.48       -4.04      4.61 o
   2  13   9      121.30      135.12      9.54 o
   3  13   9      107.78      125.87     10.00 o
   4  13   9      101.04      112.41     10.16 o
 -16   0  10       22.88       24.87      5.58 o
 -15   0  10      121.72      110.16      8.73 o
 -14   0  10       78.94       73.00      7.69 o
 -13   0  10      226.86      265.09     10.30 o
 -12   0  10       13.94       16.03      4.28 o
 -11   0  10     2869.66     2909.77     89.18 o
 -10   0  10     1911.06     1850.86     35.60 o
  -9   0  10      809.40      821.62     33.00 o
  -8   0  10      168.56      154.00      6.23 o
  -7   0  10        9.58       16.79      3.07 o
  -6   0  10        7.81        9.61      2.28 o
  -5   0  10     1067.71     1165.68     20.20 o
  -4   0  10      182.78      243.03      9.81 o
  -3   0  10      668.82      706.00     13.86 o
  -2   0  10     3097.07     2897.96     80.00 o
  -1   0  10      432.96      372.83     10.92 o
   0   0  10     1823.31     1639.78     24.86 o
   1   0  10      644.93      569.89     11.58 o
   2   0  10      763.79      639.95     12.92 o
   3   0  10     3521.38     3541.82     66.79 o
   4   0  10      526.99      492.66     13.33 o
   5   0  10      214.37      260.62     10.36 o
   6   0  10       94.83       94.60      7.34 o
   7   0  10     3283.91     3134.96     53.46 o
   8   0  10      839.86      740.39     25.52 o
   9   0  10       54.97       48.34      8.36 o
  10   0  10       96.48       79.44     10.14 o
  11   0  10      614.35      555.42     22.13 o
  12   0  10       80.81       58.07     15.16 o
  13   0  10      102.88      139.83     16.25 o
 -16   1  10        7.83       12.02      6.46 o
 -15   1  10      103.87      114.25     11.85 o
 -14   1  10       29.37       23.72      6.35 o
 -13   1  10       10.18        1.65      5.26 o
 -12   1  10        5.69        9.64      5.09 o
 -11   1  10      179.40      168.72     10.91 o
 -10   1  10       86.47       95.19      6.67 o
  -9   1  10        3.31        2.67      3.51 o
  -8   1  10     1338.84     1397.49     20.12 o
  -7   1  10      250.58      240.06      5.74 o
  -6   1  10      881.09      922.11     14.22 o
  -5   1  10      318.69      347.05      5.61 o
  -4   1  10      151.20      128.98      3.42 o
  -3   1  10      139.17      141.05      3.93 o
  -2   1  10      216.38      224.95      4.78 o
  -1   1  10        4.54        1.28      1.55 o
   0   1  10       39.20       32.71      2.17 o
   1   1  10      614.53      636.87     11.48 o
   2   1  10        4.83        0.23      1.95 o
   3   1  10      264.20      273.53      6.41 o
   4   1  10       52.92       45.87      3.74 o
   5   1  10       23.90       27.72      3.64 o
   6   1  10      354.60      348.69      8.79 o
   7   1  10      489.27      498.56     10.66 o
   8   1  10       79.40       77.98      5.42 o
   9   1  10        7.07        8.36      4.39 o
  10   1  10       22.77       15.05      5.49 o
  11   1  10       76.85       84.95     11.04 o
  12   1  10       19.49       23.53      7.56 o
  13   1  10        0.88       -2.67     10.33 o
 -16   2  10      184.62      187.97     15.80 o
 -15   2  10       20.30        8.14      6.38 o
 -14   2  10      126.52      111.93      8.87 o
 -13   2  10      216.04      221.97     11.21 o
 -12   2  10       15.12        6.65      6.64 o
 -11   2  10      507.73      510.44     18.23 o
 -10   2  10     2653.45     2656.03     51.74 o
  -9   2  10      487.98      494.88     10.86 o
  -8   2  10      239.59      215.94      6.10 o
  -7   2  10     1726.42     1768.40     26.94 o
  -6   2  10     2031.96     2029.24     32.12 o
  -5   2  10      228.30      189.72      4.81 o
  -4   2  10      127.21      172.23      4.20 o
  -3   2  10      756.45      829.29     10.24 o
  -2   2  10     1067.49     1075.11     12.79 o
  -1   2  10     1136.55     1019.25     14.40 o
   0   2  10     1900.14     1567.30     20.73 o
   1   2  10      371.88      259.30      6.97 o
   2   2  10     7498.64     7514.09     84.55 o
   3   2  10     2692.60     2628.10     33.00 o
   4   2  10     1232.00     1231.80     18.42 o
   5   2  10       74.40       73.90      4.78 o
   6   2  10      297.75      298.69      8.70 o
   7   2  10       32.10       18.18      4.08 o
   8   2  10      611.00      586.02     16.40 o
   9   2  10      158.07      154.81      7.63 o
  10   2  10      276.41      255.45     11.40 o
  11   2  10      449.47      451.41     19.26 o
  12   2  10      134.38      150.41     10.09 o
  13   2  10        8.15       14.49      7.75 o
 -16   3  10        2.28       -2.86      6.37 o
 -15   3  10       48.70       54.42      8.22 o
 -14   3  10       32.87       30.70      6.88 o
 -13   3  10       25.63       37.08      8.04 o
 -12   3  10      288.04      271.84     13.73 o
 -11   3  10       57.92       68.97     14.35 o
 -10   3  10       14.70       14.56      5.20 o
  -9   3  10        4.39        1.73      2.85 o
  -8   3  10      121.96      115.82      9.69 o
  -7   3  10      159.70      178.67     13.37 o
  -6   3  10      189.95      232.96      9.73 o
  -5   3  10       23.02       26.51      3.74 o
  -4   3  10       16.01       19.11      2.37 o
  -3   3  10      566.21      752.92     10.39 o
  -2   3  10     3336.38     3807.80     36.60 o
  -1   3  10      131.37      154.95      4.24 o
   0   3  10       68.48       68.06      3.51 o
   1   3  10      125.98      121.76      4.91 o
   2   3  10      306.46      280.70      8.25 o
   3   3  10       46.80       45.45      3.71 o
   4   3  10      327.20      334.69      8.45 o
   5   3  10       42.16       35.60      4.17 o
   6   3  10       68.79       76.77      5.23 o
   7   3  10        0.47        2.13      3.76 o
   8   3  10      142.01      121.80      6.74 o
   9   3  10       65.02       48.94      6.50 o
  10   3  10        1.88       -1.98      4.78 o
  11   3  10        6.71       -2.56      5.41 o
  12   3  10       81.64       96.00     11.45 o
  13   3  10        9.88        8.69      9.23 o
 -16   4  10       30.99       30.15      7.59 o
 -15   4  10       92.82       83.51      8.96 o
 -14   4  10        0.01       -4.00      6.93 o
 -13   4  10       78.66       79.38      9.35 o
 -12   4  10      311.80      310.87     21.03 o
 -11   4  10     1278.04     1221.85     57.60 o
 -10   4  10     1248.94     1247.32     22.65 o
  -9   4  10      842.07      797.70     22.55 o
  -8   4  10      312.28      311.85     13.12 o
  -7   4  10       31.37       22.64      4.06 o
  -6   4  10        3.05       -0.38      3.24 o
  -5   4  10     3390.86     3531.04     53.62 o
  -4   4  10      381.42      430.49     11.01 o
  -3   4  10       83.28       81.07      3.51 o
  -2   4  10        4.47       14.06      2.24 o
  -1   4  10     3637.83     3552.80     36.42 o
   0   4  10     2162.21     1880.76     22.62 o
   1   4  10     1711.75     1553.68     19.72 o
   2   4  10     2788.96     2749.94     34.42 o
   3   4  10      852.53      892.18     13.84 o
   4   4  10      773.17      850.38     13.51 o
   5   4  10      471.40      537.41     10.59 o
   6   4  10       23.16        8.40      3.48 o
   7   4  10       83.61       93.82      6.03 o
   8   4  10      390.83      354.91     10.44 o
   9   4  10      199.14      180.73      8.74 o
  10   4  10       92.41       85.81      8.42 o
  11   4  10      446.51      518.50     19.09 o
  12   4  10       92.92      113.86     12.25 o
  13   4  10      156.07      190.13     13.59 o
 -15   5  10        1.01       -3.38      7.50 o
 -14   5  10       17.76       22.33      7.83 o
 -13   5  10        0.82        3.18      5.92 o
 -12   5  10       31.31       41.72      9.01 o
 -11   5  10       20.11       19.96      5.51 o
 -10   5  10       22.07       15.64      4.28 o
  -9   5  10       12.90       14.02      6.41 o
  -8   5  10      594.49      566.41     18.87 o
  -7   5  10      111.44      107.19      7.40 o
  -6   5  10      902.37      884.16     19.93 o
  -5   5  10      249.04      289.64     10.63 o
  -4   5  10      793.85      853.55     19.01 o
  -3   5  10      902.80      948.16     14.50 o
  -2   5  10      171.65      179.14      5.10 o
  -1   5  10      109.92      111.98      3.46 o
   0   5  10        0.17        2.01      2.08 o
   1   5  10       80.31       88.63      4.01 o
   2   5  10      316.85      346.62      7.72 o
   3   5  10      195.17      220.60      7.11 o
   4   5  10        8.26        7.86      4.26 o
   5   5  10      115.65      122.02      6.14 o
   6   5  10      212.64      189.25      8.20 o
   7   5  10       98.85       94.22      6.84 o
   8   5  10       39.07       51.66      8.30 o
   9   5  10       25.03       15.46      6.10 o
  10   5  10       55.77       59.10      7.85 o
  11   5  10        7.38        7.24      7.06 o
  12   5  10       20.84       18.60     12.56 o
 -15   6  10        0.25        5.37     17.04 o
 -14   6  10       17.42        8.33      7.17 o
 -13   6  10       60.52       56.35      8.36 o
 -12   6  10       13.13        5.48     17.49 o
 -11   6  10      490.38      449.69     15.60 o
 -10   6  10      526.02      522.58     19.91 o
  -9   6  10      299.68      306.58     15.05 o
  -8   6  10     1055.54     1064.26     44.46 o
  -7   6  10     1541.11     1498.18     29.97 o
  -6   6  10      468.77      487.81     14.61 o
  -5   6  10       22.47       30.29      5.49 o
  -4   6  10        0.20       -4.04      4.04 o
  -3   6  10       52.22       59.38      4.39 o
  -2   6  10      523.41      506.75     10.15 o
  -1   6  10      953.02      938.32     17.41 o
   0   6  10     1479.34     1396.10     19.41 o
   1   6  10      510.05      491.54      9.85 o
   2   6  10      567.25      521.40      9.91 o
   3   6  10      648.08      613.85     12.18 o
   4   6  10       45.13       55.33      5.25 o
   5   6  10      916.37      833.65     16.90 o
   6   6  10        9.46        7.01      4.54 o
   7   6  10       23.43       24.60      5.97 o
   8   6  10      435.90      441.56     21.24 o
   9   6  10      292.09      264.40     11.78 o
  10   6  10        5.38        3.47      6.08 o
  11   6  10       43.62       29.18      8.23 o
  12   6  10        4.41        4.72      7.73 o
 -14   7  10       23.76       34.09      8.47 o
 -13   7  10       76.10       82.84     13.41 o
 -12   7  10        2.89        4.47      5.36 o
 -11   7  10       49.48       33.68      5.41 o
 -10   7  10        1.86       -6.14      6.14 o
  -9   7  10       12.84       25.92      8.13 o
  -8   7  10      349.94      319.60     27.15 o
  -7   7  10       33.26       48.84      7.08 o
  -6   7  10      178.56      174.56      9.62 o
  -5   7  10      792.95      843.76     20.57 o
  -4   7  10      319.16      342.36      7.63 o
  -3   7  10      241.60      288.75      7.60 o
  -2   7  10      611.95      646.56     12.38 o
  -1   7  10       26.34       15.99      2.79 o
   0   7  10       38.24       37.98      3.46 o
   1   7  10      546.13      543.24     10.69 o
   2   7  10      642.67      618.99     11.95 o
   3   7  10       40.34       42.54      5.42 o
   4   7  10       27.50       18.61      4.98 o
   5   7  10      986.86      904.42     19.76 o
   6   7  10        0.36        3.53      5.73 o
   7   7  10      122.32      130.16      9.76 o
   8   7  10        2.57        2.02      8.95 o
   9   7  10        0.65        3.73      7.02 o
  10   7  10       15.67        6.38      7.44 o
  11   7  10       28.50       37.32     10.08 o
 -13   8  10       48.77       47.81      8.49 o
 -12   8  10       14.94       21.20      6.73 o
 -11   8  10       30.80       25.66      6.33 o
 -10   8  10      182.53      142.29     15.65 o
  -9   8  10      678.38      649.71     23.12 o
  -8   8  10      690.38      765.59     31.43 o
  -7   8  10      781.22      832.64     21.74 o
  -6   8  10      164.89      210.23     10.73 o
  -5   8  10      112.49       75.38      3.75 o
  -4   8  10      464.57      452.63      9.77 o
  -3   8  10      211.00      230.34      8.66 o
  -2   8  10       42.05       63.88      5.80 o
  -1   8  10       45.50       24.64      5.15 o
   0   8  10     3813.86     3799.21     45.98 o
   1   8  10     2952.78     2932.66     40.31 o
   2   8  10      156.52      159.95      7.89 o
   3   8  10       20.10       15.21      4.76 o
   4   8  10      587.69      521.08     16.10 o
   5   8  10        6.56       11.72      5.83 o
   6   8  10       41.87       48.84      7.54 o
   7   8  10       22.06       21.90      7.18 o
   8   8  10       34.19       35.66      8.02 o
   9   8  10       38.20       41.24      8.44 o
  10   8  10       73.09       61.20      9.37 o
 -13   9  10       14.25       14.04      8.19 o
 -12   9  10       13.97       25.19      6.93 o
 -11   9  10        2.40        6.58      5.03 o
 -10   9  10       37.99       44.37     10.00 o
  -9   9  10       67.20       61.83     13.84 o
  -8   9  10       18.70       16.45      8.15 o
  -7   9  10       74.15       75.33     13.62 o
  -6   9  10      258.17      283.49     10.30 o
  -5   9  10      136.55      117.19      6.47 o
  -4   9  10      465.79      417.18     12.90 o
  -3   9  10        2.49        0.58      4.13 o
  -2   9  10      437.67      425.90     13.81 o
  -1   9  10        0.70       -4.86      4.86 o
   0   9  10      185.41      158.29      6.10 o
   1   9  10      271.76      278.25      8.78 o
   2   9  10        1.24        0.07      4.93 o
   3   9  10       53.71       51.20      6.78 o
   4   9  10        0.26       -5.19      5.19 o
   5   9  10      240.83      247.51     18.68 o
   6   9  10       76.34       78.05      8.76 o
   7   9  10       60.27       59.04      8.71 o
   8   9  10        9.75       18.33      7.39 o
   9   9  10       26.64       37.23      8.62 o
  10   9  10        2.36       10.99      9.12 o
 -12  10  10       15.02       13.45      8.23 o
 -11  10  10       16.50       18.98      8.03 o
 -10  10  10       29.72       21.24      5.65 o
  -9  10  10      627.12      664.16     40.20 o
  -8  10  10      214.87      214.93     13.47 o
  -7  10  10      279.35      323.27     11.58 o
  -6  10  10       19.32       17.31      7.32 o
  -5  10  10        0.58       -5.15      5.15 o
  -4  10  10        1.68       -0.26      4.82 o
  -3  10  10        2.01       -5.95      5.95 o
  -2  10  10      290.42      345.41     24.59 o
  -1  10  10      141.09      158.55      9.55 o
   0  10  10      178.64      194.63      6.76 o
   1  10  10      383.37      375.70     12.84 o
   2  10  10       47.18       52.68      6.77 o
   3  10  10       20.17       13.68      6.11 o
   4  10  10      434.31      439.76     15.69 o
   5  10  10      250.82      254.84     12.73 o
   6  10  10        6.86       -2.36      6.62 o
   7  10  10        7.20        0.77      6.89 o
   8  10  10       25.51       31.89      8.40 o
   9  10  10        5.04       -2.85     12.88 o
 -10  11  10       30.61       39.99      7.69 o
  -9  11  10       19.12       12.10      6.39 o
  -8  11  10        3.62        9.10     10.60 o
  -7  11  10       20.00       25.78      6.22 o
  -6  11  10       28.05       12.06      9.38 o
  -5  11  10      114.76      134.08     19.95 o
  -4  11  10      209.74      216.53     16.85 o
  -3  11  10       13.80        7.11      6.75 o
  -2  11  10       36.28       30.63      8.16 o
  -1  11  10       66.76       68.61      9.50 o
   0  11  10       48.11       31.48      8.32 o
   1  11  10        0.03        0.13      4.84 o
   2  11  10       12.88       11.57      7.12 o
   3  11  10      160.87      131.64      9.68 o
   4  11  10       80.47       75.94     10.23 o
   5  11  10       22.22        8.13      6.94 o
   6  11  10       28.71       26.04      7.89 o
   7  11  10        7.65       13.51      9.51 o
  -8  12  10      160.16      185.92     25.76 o
  -7  12  10      108.17      121.93     22.46 o
  -6  12  10        1.31       -5.92     11.18 o
  -5  12  10        0.78        1.11      9.69 o
  -4  12  10       38.19       42.84     15.56 o
  -3  12  10       57.36       52.47     16.94 o
  -2  12  10       18.25       10.97      7.62 o
  -1  12  10       13.16        4.64      7.45 o
   0  12  10       74.81       70.51     10.17 o
   1  12  10       29.77       23.91      6.13 o
   2  12  10      140.90      142.25     14.37 o
   3  12  10       76.47       84.11      8.87 o
   4  12  10       47.04       48.71      8.30 o
   5  12  10        0.98       -6.54      6.54 o
  -6  13  10        0.80        0.00     11.55 o
  -5  13  10      148.71      172.63     13.52 o
  -4  13  10      169.68      183.35     29.15 o
  -3  13  10        2.44        1.61      8.00 o
  -2  13  10       29.21       30.01      9.44 o
  -1  13  10        4.52       -3.69      8.34 o
   0  13  10       22.47       16.48      9.24 o
   1  13  10       17.87       22.29      9.38 o
   2  13  10       19.26       18.16      6.59 o
   3  13  10        4.55       -0.41      6.81 o
 -16   1  11      111.45      103.37      8.62 o
 -15   1  11      103.90      113.91      8.89 o
 -14   1  11      259.37      270.34     12.00 o
 -13   1  11      673.11      688.69     20.81 o
 -12   1  11      987.20      957.14     22.81 o
 -11   1  11      212.81      217.14     14.07 o
 -10   1  11       31.43       39.63      5.45 o
  -9   1  11     2862.17     2829.76     60.04 o
  -8   1  11      345.31      343.82     10.62 o
  -7   1  11        3.86        0.02      2.11 o
  -6   1  11       15.99       15.52      2.06 o
  -5   1  11     3722.11     3735.92     37.87 o
  -4   1  11     8283.35     8317.08     86.44 o
  -3   1  11     6902.68     6878.33     94.37 o
  -2   1  11     1445.56     1274.76     15.90 o
  -1   1  11     2294.90     2108.41     24.67 o
   0   1  11      347.77      285.66      6.24 o
   1   1  11      283.47      283.05      5.73 o
   2   1  11      229.98      224.38      6.12 o
   3   1  11        0.07       -2.24      2.24 o
   4   1  11       57.23       66.96      4.42 o
   5   1  11     1003.60     1028.90     15.83 o
   6   1  11      606.86      635.63     12.11 o
   7   1  11      948.38     1059.81     17.08 o
   8   1  11      916.09      972.85     16.64 o
   9   1  11      238.68      291.24     15.67 o
  10   1  11      643.66      593.55     15.78 o
  11   1  11       50.70       59.41      7.85 o
  12   1  11        2.18       -1.23      6.74 o
  13   1  11       31.50       31.13      8.68 o
 -16   2  11       32.40       23.42      7.08 o
 -15   2  11       17.80       20.56      6.55 o
 -14   2  11       14.48       10.14      5.81 o
 -13   2  11        0.15        1.08      5.12 o
 -12   2  11       69.29       49.75      7.84 o
 -11   2  11       24.35       20.96      8.64 o
 -10   2  11      107.42      118.32      8.85 o
  -9   2  11      166.79      138.73      5.94 o
  -8   2  11      129.72      167.82      5.61 o
  -7   2  11      372.15      387.78      9.23 o
  -6   2  11      105.75      109.81      4.84 o
  -5   2  11       26.73       34.04      2.72 o
  -4   2  11       77.37       82.23      4.15 o
  -3   2  11      124.94      128.51      3.51 o
  -2   2  11       54.94       71.49      2.98 o
  -1   2  11       81.82       99.64      3.92 o
   0   2  11      125.59      146.29      4.91 o
   1   2  11     1997.20     2041.52     28.65 o
   2   2  11       91.30       97.06      4.46 o
   3   2  11        9.80        6.75      3.02 o
   4   2  11        5.46        1.06      3.11 o
   5   2  11      237.63      247.77      7.83 o
   6   2  11      167.34      171.96      6.93 o
   7   2  11      319.16      278.97      9.03 o
   8   2  11       33.85       27.96      5.05 o
   9   2  11       11.82       18.78      4.99 o
  10   2  11      193.19      214.59     10.87 o
  11   2  11        6.03       18.18      7.09 o
  12   2  11       53.42       54.42      8.18 o
  13   2  11       11.78       20.51      9.71 o
 -16   3  11        3.81        4.51      6.69 o
 -15   3  11      150.28      153.83     16.91 o
 -14   3  11      246.32      235.85     12.08 o
 -13   3  11      674.02      672.25     23.53 o
 -12   3  11      580.00      579.70     35.02 o
 -11   3  11      539.66      517.69     18.27 o
 -10   3  11        1.86        6.17      9.01 o
  -9   3  11      203.21      216.10      6.84 o
  -8   3  11      606.79      620.72     13.92 o
  -7   3  11        3.31        3.14      2.53 o
  -6   3  11      752.53      690.83     14.16 o
  -5   3  11     2964.11     3012.25     35.48 o
  -4   3  11     4017.09     4207.98     48.22 o
  -3   3  11     5092.03     5230.24     55.39 o
  -2   3  11     1877.32     1799.06     20.09 o
  -1   3  11     2023.52     1879.99     22.24 o
   0   3  11      272.96      196.24      5.82 o
   1   3  11       11.04       15.96      3.12 o
   2   3  11     1286.14     1306.85     20.73 o
   3   3  11       50.14       48.42      4.05 o
   4   3  11     1281.71     1262.97     19.21 o
   5   3  11      776.57      778.76     14.32 o
   6   3  11     1132.82     1061.30     18.05 o
   7   3  11      885.88      932.45     17.05 o
   8   3  11      201.87      219.00      8.55 o
   9   3  11      382.31      368.43     11.27 o
  10   3  11      321.81      302.36     12.67 o
  11   3  11        3.77       -1.14      6.79 o
  12   3  11       12.81        6.01      7.59 o
  13   3  11       33.69       20.65      9.97 o
 -16   4  11        0.57        1.88      6.63 o
 -15   4  11        9.32       -3.44      6.07 o
 -14   4  11        0.52       -0.83      7.30 o
 -13   4  11      124.35      119.63     10.43 o
 -12   4  11       34.50       29.75     10.27 o
 -11   4  11        4.89        7.00      5.49 o
 -10   4  11      164.48      173.18     12.34 o
  -9   4  11      919.61      837.71     23.29 o
  -8   4  11       35.64       56.62      7.33 o
  -7   4  11        6.60        7.26      3.65 o
  -6   4  11      110.67      120.89      6.21 o
  -5   4  11      339.75      376.83     10.57 o
  -4   4  11      210.28      202.05      6.60 o
  -3   4  11      266.02      253.57      6.27 o
  -2   4  11      199.61      251.89      4.65 o
  -1   4  11      130.41      140.42      4.51 o
   0   4  11      130.00      153.97      4.79 o
   1   4  11     1189.92     1228.15     18.06 o
   2   4  11        6.89        3.17      2.90 o
   3   4  11       14.61       20.11      3.16 o
   4   4  11      495.16      465.68      9.72 o
   5   4  11      361.16      358.87      9.82 o
   6   4  11      132.74      125.87      6.46 o
   7   4  11      170.81      146.15      7.98 o
   8   4  11       15.51       16.59      5.36 o
   9   4  11       98.21      113.46      8.69 o
  10   4  11        0.04       -4.16      5.73 o
  11   4  11        0.09        1.03      7.05 o
  12   4  11      113.97      117.67     11.66 o
 -15   5  11      104.10      131.07     12.32 o
 -14   5  11      185.79      203.75     15.90 o
 -13   5  11      121.64      124.18     10.36 o
 -12   5  11      874.23      802.98     24.49 o
 -11   5  11      138.42      151.55      9.20 o
 -10   5  11      466.93      466.09     21.07 o
  -9   5  11      760.41      687.57     28.58 o
  -8   5  11      253.66      216.91     12.09 o
  -7   5  11        0.46        3.14      5.32 o
  -6   5  11      669.59      730.96     17.94 o
  -5   5  11      213.17      199.94      8.99 o
  -4   5  11     2744.59     2785.85     40.34 o
  -3   5  11     2107.57     2126.85     28.65 o
  -2   5  11      732.79      733.06     11.73 o
  -1   5  11      798.01      747.44     10.25 o
   0   5  11     1217.09     1152.83     15.71 o
   1   5  11       28.61       38.17      3.37 o
   2   5  11        1.60       -2.58      2.58 o
   3   5  11      297.79      257.36      7.75 o
   4   5  11      144.33      165.69      6.75 o
   5   5  11      250.63      212.32     14.95 o
   6   5  11      985.28     1033.62     19.96 o
   7   5  11      914.03      875.28     18.59 o
   8   5  11      260.54      245.02     11.31 o
   9   5  11      229.54      234.87     11.20 o
  10   5  11      193.84      180.82     10.94 o
  11   5  11        8.89       -5.38      7.16 o
  12   5  11      110.06      148.20     12.57 o
 -15   6  11       10.21        0.32      7.87 o
 -14   6  11       30.63       28.90      8.44 o
 -13   6  11       50.51       58.63     11.05 o
 -12   6  11        0.51        2.58      5.40 o
 -11   6  11      215.47      200.65      9.62 o
 -10   6  11      127.64      122.50     12.72 o
  -9   6  11        0.86        3.58      6.41 o
  -8   6  11       44.55       27.74      7.52 o
  -7   6  11       95.06      109.14      8.01 o
  -6   6  11      380.65      364.45     13.02 o
  -5   6  11        4.29        5.06      4.68 o
  -4   6  11      226.46      250.50      6.15 o
  -3   6  11      359.93      364.92     14.49 o
  -2   6  11       19.33       15.26      3.25 o
  -1   6  11       99.77      105.95      4.66 o
   0   6  11      180.50      206.58      5.84 o
   1   6  11      229.50      225.31      9.91 o
   2   6  11     1375.28     1375.77     20.49 o
   3   6  11       47.68       43.72      4.53 o
   4   6  11      113.97      111.71      7.64 o
   5   6  11       10.60       15.05      4.65 o
   6   6  11      130.38      125.82      7.58 o
   7   6  11       38.88       31.70      6.49 o
   8   6  11        0.20        3.97      5.84 o
   9   6  11        1.60        4.01      6.13 o
  10   6  11       82.33       93.71     10.25 o
  11   6  11        8.65       11.23      8.93 o
 -14   7  11       88.49      105.85     10.72 o
 -13   7  11       13.86       22.29      6.83 o
 -12   7  11       93.22      104.47     13.49 o
 -11   7  11      138.02      150.91     15.74 o
 -10   7  11       94.52       95.36     10.70 o
  -9   7  11      334.16      305.79     15.63 o
  -8   7  11        5.36        0.65      7.42 o
  -7   7  11       23.22       18.00      6.21 o
  -6   7  11      191.27      193.54     10.23 o
  -5   7  11      548.95      472.86     14.99 o
  -4   7  11      213.76      204.09      8.58 o
  -3   7  11       85.71       85.85      4.79 o
  -2   7  11      897.43      903.81     18.00 o
  -1   7  11     2037.46     2017.94     28.71 o
   0   7  11      423.40      402.50      8.93 o
   1   7  11      737.99      805.17     13.97 o
   2   7  11      209.18      217.57      8.04 o
   3   7  11      198.54      180.45      8.43 o
   4   7  11       30.54       27.13      5.50 o
   5   7  11       46.82       53.82      6.45 o
   6   7  11      272.67      294.67     13.08 o
   7   7  11      417.10      447.93     16.37 o
   8   7  11      482.24      517.41     18.28 o
   9   7  11       39.75       30.01      8.01 o
  10   7  11      162.06      139.09     11.89 o
  11   7  11       76.44       64.39     11.77 o
 -13   8  11        1.81        0.63      8.28 o
 -12   8  11       95.84       99.82      9.38 o
 -11   8  11        4.47        9.10      9.74 o
 -10   8  11      180.56      163.68     16.26 o
  -9   8  11       58.52       62.35      9.97 o
  -8   8  11       29.96       32.99      8.73 o
  -7   8  11       50.80       58.36      7.78 o
  -6   8  11       14.48       19.32      6.40 o
  -5   8  11       20.71       17.57      2.99 o
  -4   8  11      209.64      185.90     10.04 o
  -3   8  11      152.85      133.79      7.06 o
  -2   8  11      694.11      698.31     15.62 o
  -1   8  11       71.77       73.24      6.53 o
   0   8  11      100.68       81.35      6.53 o
   1   8  11      992.82     1065.74     18.55 o
   2   8  11       30.59       25.40      5.17 o
   3   8  11        1.71       -0.97      4.37 o
   4   8  11       40.89       39.49      6.79 o
   5   8  11      148.96      115.74      9.50 o
   6   8  11        2.06        5.61      6.46 o
   7   8  11        7.69       18.60      7.32 o
   8   8  11       61.55       55.73      9.04 o
   9   8  11        1.70        0.42      7.16 o
  10   8  11      216.84      215.48     13.66 o
 -12   9  11        0.68        6.89      5.99 o
 -11   9  11       79.13      104.49     20.91 o
 -10   9  11       62.83       54.45     10.59 o
  -9   9  11        0.81        1.42      7.90 o
  -8   9  11        0.01        5.13      7.57 o
  -7   9  11       11.76        0.09      8.76 o
  -6   9  11      275.83      237.83     11.37 o
  -5   9  11      264.16      240.05      9.94 o
  -4   9  11      100.89       94.15      6.53 o
  -3   9  11      129.39      114.13      7.06 o
  -2   9  11      250.94      274.77     11.55 o
  -1   9  11      832.78      815.35     20.40 o
   0   9  11        4.31        5.58      3.06 o
   1   9  11      104.99      120.38      7.29 o
   2   9  11       26.99       41.14      6.21 o
   3   9  11      108.25       86.07      7.84 o
   4   9  11        0.72       -5.38      5.38 o
   5   9  11      151.85      170.75     10.82 o
   6   9  11      196.07      242.41     12.63 o
   7   9  11        8.74       12.06      7.11 o
   8   9  11      197.57      219.73     13.34 o
   9   9  11      183.02      187.84     12.78 o
 -11  10  11        1.28        3.71      6.52 o
 -10  10  11      127.66      131.24     38.69 o
  -9  10  11       56.35      109.57     27.56 o
  -8  10  11       27.45       35.50     14.08 o
  -7  10  11       88.41      122.86      8.14 o
  -6  10  11        0.62       -4.55      4.55 o
  -5  10  11       14.13        4.57      7.12 o
  -4  10  11       53.55       51.76      6.63 o
  -3  10  11       71.66       71.24      7.44 o
  -2  10  11       73.57       53.16      7.17 o
  -1  10  11        3.79       10.07      5.86 o
   0  10  11        1.11       11.03      4.66 o
   1  10  11      155.40      159.25      8.83 o
   2  10  11      155.56      176.68      9.93 o
   3  10  11      239.75      212.40     11.05 o
   4  10  11       10.21       14.70      6.62 o
   5  10  11       29.06        5.71      7.25 o
   6  10  11       38.22       25.85     11.16 o
   7  10  11        9.01        8.80      7.64 o
   8  10  11        1.23        1.39      7.57 o
 -10  11  11       40.33       52.32     12.59 o
  -9  11  11       24.81       32.72      6.99 o
  -8  11  11       41.39       50.91     13.63 o
  -7  11  11        0.14       -0.28      5.91 o
  -6  11  11       99.33      101.07      8.48 o
  -5  11  11       26.14        6.97      8.18 o
  -4  11  11       25.38       27.67      6.80 o
  -3  11  11      236.93      231.29     17.91 o
  -2  11  11      196.64      183.36     12.25 o
  -1  11  11       10.44        5.91      7.53 o
   0  11  11      105.04      105.96     10.63 o
   1  11  11      187.75      196.12      9.63 o
   2  11  11        0.64        4.28      5.88 o
   3  11  11       72.05       84.08      8.63 o
   4  11  11       52.19       51.29      8.17 o
   5  11  11        7.96        7.73      7.18 o
   6  11  11       28.45       33.63     13.16 o
   7  11  11       19.99       16.82      9.53 o
  -8  12  11       52.46       55.96     11.27 o
  -7  12  11       70.54       95.00     33.35 o
  -6  12  11       54.48       72.62     12.29 o
  -5  12  11       21.18       33.95      8.66 o
  -4  12  11       81.79       92.24     10.40 o
  -3  12  11        7.15        7.96      7.96 o
  -2  12  11        1.20        7.95      7.81 o
  -1  12  11        0.94       -0.55      7.66 o
   0  12  11       46.40       50.67      9.69 o
   1  12  11       67.00       67.96      9.78 o
   2  12  11        0.36        4.90      5.93 o
   3  12  11       95.52       98.76      9.33 o
   4  12  11      186.67      199.25     13.81 o
   5  12  11       14.35       13.35      8.07 o
  -5  13  11       30.86       24.25     10.43 o
  -4  13  11      171.92      185.87     16.09 o
  -3  13  11       72.21       74.27     10.88 o
  -2  13  11        1.38        5.01      8.49 o
  -1  13  11       94.35      114.64     12.66 o
   0  13  11       16.24       13.64      9.14 o
   1  13  11        9.50        3.61      8.68 o
   2  13  11      115.14      111.17      8.66 o
 -16   0  12      128.54      111.04     18.02 o
 -15   0  12       13.34       21.52     12.72 o
 -14   0  12       31.65       37.18     12.31 o
 -13   0  12      606.91      623.00     18.72 o
 -12   0  12        0.10        1.91      3.24 o
 -11   0  12       63.10       55.45      4.66 o
 -10   0  12       12.54       11.64      6.13 o
  -9   0  12     4422.67     4256.77    180.95 o
  -8   0  12     1117.96     1088.84     29.69 o
  -7   0  12      490.39      494.40     13.81 o
  -6   0  12     3335.03     3202.99     63.31 o
  -5   0  12     1216.26     1331.97     27.33 o
  -4   0  12      961.58      901.16     20.19 o
  -3   0  12     1938.17     2009.44     33.73 o
  -2   0  12        9.96       11.99      3.31 o
  -1   0  12      346.34      339.90     15.53 o
   0   0  12      158.45      144.42      5.73 o
   1   0  12     2175.24     2032.79     36.85 o
   2   0  12     2137.07     1988.90     34.93 o
   3   0  12     1670.98     1500.30     28.39 o
   4   0  12     3132.97     3108.93     51.84 o
   5   0  12     1538.53     1482.26     29.35 o
   6   0  12       10.60       16.40      5.30 o
   7   0  12       21.18       22.10      6.17 o
   8   0  12      449.60      460.11     15.95 o
   9   0  12      272.38      271.20     15.11 o
  10   0  12      756.21      665.00     39.17 o
  11   0  12       75.97       67.46     11.10 o
  12   0  12       29.57       50.85     13.10 o
 -16   1  12       73.37       75.10      8.17 o
 -15   1  12       17.56       11.21      8.18 o
 -14   1  12      101.17      112.96      8.18 o
 -13   1  12       49.94       37.34      6.10 o
 -12   1  12       16.27       18.57      6.84 o
 -11   1  12       61.21       64.38      6.70 o
 -10   1  12       12.80        7.33      4.70 o
  -9   1  12      215.62      192.85      9.52 o
  -8   1  12        9.32       10.37      3.21 o
  -7   1  12        0.40       -0.82      2.53 o
  -6   1  12      441.99      481.90      8.33 o
  -5   1  12        5.31        1.37      1.75 o
  -4   1  12      225.87      245.14      5.30 o
  -3   1  12       20.15       16.27      3.08 o
  -2   1  12       46.86       71.57      3.18 o
  -1   1  12       82.33       88.08      4.83 o
   0   1  12      235.19      224.92      5.97 o
   1   1  12      224.69      268.50      5.83 o
   2   1  12      329.91      367.23      7.67 o
   3   1  12       10.95        8.38      2.70 o
   4   1  12      116.54       94.36      4.95 o
   5   1  12      208.68      232.11      7.23 o
   6   1  12      154.58      164.64      6.58 o
   7   1  12        8.22       19.28      4.25 o
   8   1  12       46.26       57.15      5.33 o
   9   1  12      172.78      170.41      8.38 o
  10   1  12       64.78       66.62      7.46 o
  11   1  12       27.89       33.14      7.46 o
  12   1  12       29.91       39.29     11.54 o
 -16   2  12       71.96       76.23      8.54 o
 -15   2  12      236.08      246.36     12.42 o
 -14   2  12       60.20       57.73      7.31 o
 -13   2  12       15.40       11.52      7.50 o
 -12   2  12       10.96       12.81      6.58 o
 -11   2  12      104.95      101.70      9.05 o
 -10   2  12      296.82      274.54     12.97 o
  -9   2  12      576.24      594.38     20.65 o
  -8   2  12      718.43      653.61     15.18 o
  -7   2  12       10.21        9.60      3.11 o
  -6   2  12      396.55      377.33      8.04 o
  -5   2  12     1898.80     1938.80     26.05 o
  -4   2  12     2839.67     2865.34     31.88 o
  -3   2  12     1197.84     1290.88     15.23 o
  -2   2  12      183.23      184.13      4.90 o
  -1   2  12       13.13       17.73      2.66 o
   0   2  12      431.40      454.88      9.09 o
   1   2  12      100.39       65.41      4.33 o
   2   2  12     2155.68     2068.16     27.16 o
   3   2  12     1586.97     1593.56     22.57 o
   4   2  12     2684.81     2597.70     33.85 o
   5   2  12       35.25       38.09      4.42 o
   6   2  12      321.58      325.71      9.58 o
   7   2  12      132.18      142.22      7.08 o
   8   2  12      642.69      686.42     15.01 o
   9   2  12       58.47       69.15      6.36 o
  10   2  12      162.54      153.75     12.02 o
  11   2  12        1.16       -6.23     11.64 o
  12   2  12      204.81      199.10     14.93 o
 -16   3  12       25.50       27.37      8.31 o
 -15   3  12        6.91        1.39      6.17 o
 -14   3  12       22.87        8.52      8.76 o
 -13   3  12       10.75        5.38      7.03 o
 -12   3  12       29.22       32.00     10.03 o
 -11   3  12       65.60       67.34      8.09 o
 -10   3  12        2.18        3.17      5.20 o
  -9   3  12       75.97       72.69      4.64 o
  -8   3  12      134.20      149.20      6.95 o
  -7   3  12       51.70       66.91      5.71 o
  -6   3  12      124.83      111.19      4.45 o
  -5   3  12        4.83        2.16      2.22 o
  -4   3  12      202.45      222.84      5.85 o
  -3   3  12        0.20       -0.89      1.53 o
  -2   3  12       91.59      119.23      3.78 o
  -1   3  12      104.08       91.45      5.00 o
   0   3  12      923.39      951.36     18.74 o
   1   3  12       19.72       19.89      3.44 o
   2   3  12      250.91      239.97      7.94 o
   3   3  12      283.92      286.53      8.05 o
   4   3  12       14.50       17.63      5.09 o
   5   3  12      427.71      458.41     10.95 o
   6   3  12        2.32        1.50      3.77 o
   7   3  12      351.09      328.53     10.19 o
   8   3  12      164.95      152.78      8.59 o
   9   3  12       13.89        1.88      5.48 o
  10   3  12       16.16       21.64      7.78 o
  11   3  12        7.88       -4.20      7.04 o
  12   3  12       57.58       68.61     10.25 o
 -15   4  12       36.22       30.32     11.55 o
 -14   4  12       29.34       34.76     11.90 o
 -13   4  12        6.23        5.90      6.59 o
 -12   4  12       34.87       32.65      7.17 o
 -11   4  12       70.41       69.04      7.43 o
 -10   4  12       33.24       45.69      5.80 o
  -9   4  12      252.00      233.82      8.30 o
  -8   4  12     1597.81     1549.06     38.13 o
  -7   4  12     1092.03     1029.78     29.59 o
  -6   4  12      135.09      113.49      8.54 o
  -5   4  12     1582.40     1638.12     21.34 o
  -4   4  12      582.90      606.19     11.47 o
  -3   4  12      288.82      319.00      6.95 o
  -2   4  12       37.28       52.76      3.04 o
  -1   4  12      122.56      100.73      3.57 o
   0   4  12       14.80       19.27      2.81 o
   1   4  12      987.67      925.22     15.07 o
   2   4  12     1213.24     1177.92     18.28 o
   3   4  12       98.78      112.57      5.74 o
   4   4  12     2100.96     2111.35     29.29 o
   5   4  12      530.64      504.31     11.89 o
   6   4  12      116.50      123.70      7.36 o
   7   4  12       68.66       76.36      7.43 o
   8   4  12       56.34       53.20      6.74 o
   9   4  12       29.60       22.71      6.79 o
  10   4  12        6.55       14.17      6.63 o
  11   4  12        8.19        6.72      7.70 o
  12   4  12        2.28        4.22      8.21 o
 -15   5  12       20.04       -5.50      7.54 o
 -14   5  12        0.78       -4.42      7.01 o
 -13   5  12      100.53       99.74     10.27 o
 -12   5  12      110.20      126.97      9.52 o
 -11   5  12       60.66       86.12     21.65 o
 -10   5  12      174.61      168.97     13.71 o
  -9   5  12      149.14      117.95     10.04 o
  -8   5  12        0.89       -2.43      5.71 o
  -7   5  12     1048.71      974.07     42.31 o
  -6   5  12       94.43       72.73      6.82 o
  -5   5  12      280.40      313.52     11.31 o
  -4   5  12       50.63       57.49      3.65 o
  -3   5  12        8.03       25.91      3.27 o
  -2   5  12      860.66      910.31     14.09 o
  -1   5  12     1297.35     1215.42     16.23 o
   0   5  12      126.51      112.28      4.51 o
   1   5  12        1.64        0.43      2.62 o
   2   5  12       14.72       14.44      3.31 o
   3   5  12       75.06       57.81      4.85 o
   4   5  12        4.87        7.55      3.91 o
   5   5  12      419.93      421.05     11.89 o
   6   5  12       19.61       21.03      5.22 o
   7   5  12      406.12      414.86     13.07 o
   8   5  12      113.48      124.73     12.03 o
   9   5  12       92.92      107.03      9.21 o
  10   5  12       17.22       23.29      7.33 o
  11   5  12        5.84       -8.58      9.06 o
 -14   6  12       24.34       19.01      7.54 o
 -13   6  12        0.13       -4.23      5.69 o
 -12   6  12        0.76        9.24      5.45 o
 -11   6  12        0.13        2.26      8.51 o
 -10   6  12       39.51       38.92      9.56 o
  -9   6  12      901.56      817.59     25.13 o
  -8   6  12      179.61      208.33     12.40 o
  -7   6  12     1379.09     1504.50     36.25 o
  -6   6  12     1320.45     1284.40     27.17 o
  -5   6  12      424.70      405.24     13.59 o
  -4   6  12      123.00      109.38      4.61 o
  -3   6  12      266.27      248.46      7.24 o
  -2   6  12     1486.98     1373.75     23.93 o
  -1   6  12       22.98       24.12      2.86 o
   0   6  12     1705.28     1637.49     22.67 o
   1   6  12     1564.37     1554.66     22.25 o
   2   6  12      898.89      881.14     16.68 o
   3   6  12      379.33      343.26     10.84 o
   4   6  12      236.36      220.09     11.61 o
   5   6  12       98.60      102.76      7.61 o
   6   6  12      650.26      698.36     18.04 o
   7   6  12       56.08       61.26      8.46 o
   8   6  12       22.94       17.76      7.33 o
   9   6  12        2.48       -6.78      6.78 o
  10   6  12       22.45       16.30      8.07 o
  11   6  12       70.49      100.33     12.80 o
 -14   7  12        0.18        1.36      7.03 o
 -13   7  12      121.19      135.69     25.97 o
 -12   7  12       39.68       59.90      9.13 o
 -11   7  12        6.33        9.93      9.03 o
 -10   7  12        2.82        1.31      8.42 o
  -9   7  12       18.75       27.10      8.05 o
  -8   7  12       59.42       67.83      9.26 o
  -7   7  12        0.46       -3.28      6.07 o
  -6   7  12      720.08      717.48     21.11 o
  -5   7  12     1001.62      986.99     18.43 o
  -4   7  12      112.80      102.32      4.70 o
  -3   7  12      362.67      369.33     10.79 o
  -2   7  12        7.38        6.54      4.35 o
  -1   7  12       48.33       33.57      5.99 o
   0   7  12       78.37       79.32      4.66 o
   1   7  12       29.69       23.90      3.90 o
   2   7  12      126.14      158.37      7.26 o
   3   7  12       10.84       12.19      4.78 o
   4   7  12       69.72       64.56      6.66 o
   5   7  12       15.18        5.66      5.31 o
   6   7  12        3.90       -3.66      5.89 o
   7   7  12      123.14      130.05     13.83 o
   8   7  12       71.99       80.59      9.63 o
   9   7  12        1.80        8.10      7.54 o
  10   7  12        3.52       -4.17      7.88 o
 -13   8  12        0.07       -1.65     12.39 o
 -12   8  12       86.18       82.51     20.38 o
 -11   8  12        0.16       -0.16      8.78 o
 -10   8  12        1.35       -8.53     11.66 o
  -9   8  12       77.05       66.58     10.33 o
  -8   8  12      679.46      752.03     25.42 o
  -7   8  12      627.03      736.06     24.61 o
  -6   8  12      924.62      962.78     28.14 o
  -5   8  12       97.02      100.89      5.93 o
  -4   8  12       86.27       83.49      6.06 o
  -3   8  12      206.86      192.78      8.48 o
  -2   8  12       12.09        1.92      4.60 o
  -1   8  12      132.95      187.54      8.51 o
   0   8  12       24.24       27.26      3.77 o
   1   8  12       25.77       34.26      4.49 o
   2   8  12     1618.25     1452.65     35.91 o
   3   8  12       17.32       19.40      5.48 o
   4   8  12      206.20      223.41     11.34 o
   5   8  12      172.87      172.77     10.82 o
   6   8  12      540.52      532.60     18.08 o
   7   8  12       10.01       11.51      7.02 o
   8   8  12        2.52        2.21      9.30 o
   9   8  12        0.01       -1.43      7.49 o
 -12   9  12       40.43       29.27     16.22 o
 -11   9  12      224.48      222.81     26.17 o
 -10   9  12        1.56      -11.41     11.41 o
  -9   9  12       13.60       12.20      8.70 o
  -8   9  12       74.53       80.01     11.05 o
  -7   9  12        5.37        6.15      7.22 o
  -6   9  12       12.23       19.88      4.35 o
  -5   9  12      140.04      116.75      6.96 o
  -4   9  12      103.28       98.53      6.78 o
  -3   9  12       72.68       61.24      8.19 o
  -2   9  12      300.85      278.34     11.91 o
  -1   9  12      111.73      142.90      9.33 o
   0   9  12      240.08      307.33      8.14 o
   1   9  12       14.97       -2.52      4.43 o
   2   9  12      115.65       93.46      7.94 o
   3   9  12       32.95       26.93      6.47 o
   4   9  12        6.51       -2.74      5.95 o
   5   9  12        0.64       -6.00      6.00 o
   6   9  12        0.37        4.82      6.78 o
   7   9  12        3.31       13.79      7.55 o
   8   9  12       48.33       66.01     10.16 o
 -11  10  12        6.46       -6.20     13.45 o
 -10  10  12       59.13       42.97     17.53 o
  -9  10  12       17.48        2.61     10.66 o
  -8  10  12      176.95      187.55     18.94 o
  -7  10  12      344.19      358.05     13.72 o
  -6  10  12      221.96      249.94     10.97 o
  -5  10  12      206.77      218.45     10.47 o
  -4  10  12        7.24       -0.16      5.37 o
  -3  10  12      236.46      226.52     11.92 o
  -2  10  12        3.58        2.90      9.74 o
  -1  10  12       10.84        7.32      6.31 o
   0  10  12      117.97      110.86     10.39 o
   1  10  12      171.07      167.80      9.13 o
   2  10  12      182.74      169.21      9.93 o
   3  10  12       64.64       63.76      8.01 o
   4  10  12        1.99        0.79      6.39 o
   5  10  12      128.01      130.75     10.53 o
   6  10  12      120.00      138.99     11.17 o
   7  10  12       57.82       61.64      9.68 o
  -9  11  12        6.55        5.26      6.33 o
  -8  11  12      213.65      233.18     12.50 o
  -7  11  12        1.82       -0.68      5.99 o
  -6  11  12        0.01        0.48      6.49 o
  -5  11  12        1.06       -0.84      6.00 o
  -4  11  12      104.90      124.45      9.39 o
  -3  11  12      205.68      195.62     12.52 o
  -2  11  12       19.83       20.79      8.07 o
  -1  11  12       35.82       33.87      8.61 o
   0  11  12       11.97       20.79      8.37 o
   1  11  12       27.06       32.90      6.94 o
   2  11  12      168.25      198.14     13.23 o
   3  11  12       97.70      116.40      9.69 o
   4  11  12        1.54        5.25      6.58 o
   5  11  12       52.97       59.75     11.17 o
   6  11  12       51.43       68.63     10.42 o
  -7  12  12      108.84      128.87     12.96 o
  -6  12  12      244.05      285.58     39.26 o
  -5  12  12      180.80      198.39     15.21 o
  -4  12  12        3.21        7.94      9.00 o
  -3  12  12        1.18        8.80      7.97 o
  -2  12  12       13.02       14.64      8.70 o
  -1  12  12        3.72       -7.41      7.41 o
   0  12  12        6.03       -3.66      7.82 o
   1  12  12       12.55       15.79      8.99 o
   2  12  12      111.88      155.79     10.44 o
   3  12  12      136.42      133.36     10.29 o
   4  12  12      129.57      154.09     21.86 o
  -4  13  12        4.17       -6.93      8.84 o
  -3  13  12      236.13      241.91     15.86 o
  -2  13  12       45.20       64.72     11.27 o
  -1  13  12        0.31        9.68      9.02 o
   0  13  12       10.48       12.39      9.44 o
 -16   1  13       49.87       48.97      5.79 o
 -15   1  13       38.22       42.05      6.34 o
 -14   1  13       18.27       25.43      5.78 o
 -13   1  13      176.22      162.49      9.19 o
 -12   1  13     1113.38     1074.28     24.81 o
 -11   1  13     1715.62     1625.62     42.01 o
 -10   1  13     1592.38     1555.82     60.67 o
  -9   1  13        3.19       -0.01      4.11 o
  -8   1  13      500.33      463.02     13.41 o
  -7   1  13      905.07      896.30     14.80 o
  -6   1  13      267.84      255.48      5.33 o
  -5   1  13      279.52      288.15      5.56 o
  -4   1  13      978.80     1024.28     17.07 o
  -3   1  13     1934.81     1905.17     26.39 o
  -2   1  13     4272.34     4346.49     51.34 o
  -1   1  13     1564.48     1420.62     18.36 o
   0   1  13      756.61      688.60     11.20 o
   1   1  13     2782.68     2699.05     28.37 o
   2   1  13     1429.33     1383.85     17.73 o
   3   1  13       11.15       15.78      5.29 o
   4   1  13      118.47      110.78      5.38 o
   5   1  13       11.53       10.15      3.87 o
   6   1  13      221.05      228.84      7.72 o
   7   1  13        4.25       10.87      4.19 o
   8   1  13      562.30      569.00     13.77 o
   9   1  13      882.79      930.28     18.71 o
  10   1  13       70.73       80.59      7.85 o
  11   1  13       59.77       64.84      9.79 o
  12   1  13       21.49       20.68      9.65 o
 -16   2  13        8.04        9.42      8.12 o
 -15   2  13        0.14       -1.62      5.81 o
 -14   2  13       20.55       18.64      6.24 o
 -13   2  13        5.74        3.12      6.96 o
 -12   2  13       19.31       -1.51      6.25 o
 -11   2  13       10.83       -4.65      5.92 o
 -10   2  13       24.63       26.60      6.47 o
  -9   2  13       87.89       81.63     10.23 o
  -8   2  13       11.55       11.23      3.57 o
  -7   2  13        6.55       -0.05      2.98 o
  -6   2  13      395.29      438.85      9.10 o
  -5   2  13       60.13       78.45      3.96 o
  -4   2  13      120.82      116.77      3.83 o
  -3   2  13       89.82      113.64      3.75 o
  -2   2  13      142.35      149.34      4.98 o
  -1   2  13      301.13      282.09      7.11 o
   0   2  13      135.08      163.34      6.07 o
   1   2  13       24.70       16.35      3.59 o
   2   2  13       19.37       26.96      3.56 o
   3   2  13        0.83        3.63      3.21 o
   4   2  13        0.32        1.86      3.38 o
   5   2  13      164.94      173.77      7.09 o
   6   2  13       51.04       35.36      4.93 o
   7   2  13      354.00      343.53     10.45 o
   8   2  13        3.01        4.58      5.07 o
   9   2  13       21.99       26.77      6.30 o
  10   2  13      157.86      140.59     12.18 o
  11   2  13        0.05       -4.01     10.44 o
  12   2  13       57.17       74.27     10.81 o
 -16   3  13       19.23       16.99      6.89 o
 -15   3  13        0.45       -1.88      5.92 o
 -14   3  13       37.82       33.23      8.42 o
 -13   3  13      282.29      283.37     15.27 o
 -12   3  13     1005.15      958.18     42.48 o
 -11   3  13     1035.36     1051.60     48.35 o
 -10   3  13     1172.01     1095.56     29.42 o
  -9   3  13       40.00       40.59      5.24 o
  -8   3  13        4.15        0.14      3.95 o
  -7   3  13      574.56      540.44     11.00 o
  -6   3  13      551.88      540.97     15.81 o
  -5   3  13        0.29       -1.66      2.31 o
  -4   3  13      279.22      284.38      6.31 o
  -3   3  13     2368.68     2395.31     26.46 o
  -2   3  13     1307.07     1281.84     22.10 o
  -1   3  13      357.59      280.44      7.16 o
   0   3  13     2274.81     2118.50     30.00 o
   1   3  13      371.81      319.29     12.29 o
   2   3  13     1045.70     1018.99     18.03 o
   3   3  13      577.83      544.62     15.50 o
   4   3  13     1020.75      981.07     19.00 o
   5   3  13        0.21       -3.90      3.90 o
   6   3  13        2.27        1.80      4.23 o
   7   3  13      335.47      318.75     11.35 o
   8   3  13      344.57      355.97     12.38 o
   9   3  13      257.99      249.45     11.96 o
  10   3  13       91.58       87.84     10.43 o
  11   3  13      277.78      307.65     15.86 o
  12   3  13      123.53      137.50     12.85 o
 -15   4  13       17.23       13.16      8.58 o
 -14   4  13       31.25       27.89      8.18 o
 -13   4  13        4.56       -0.17      6.57 o
 -12   4  13       15.25       25.70      6.92 o
 -11   4  13       31.80       33.75      6.61 o
 -10   4  13      106.33       99.66      9.06 o
  -9   4  13       21.21       29.04      4.69 o
  -8   4  13      286.98      320.18      9.58 o
  -7   4  13      643.11      598.95     13.80 o
  -6   4  13       43.21       48.41      3.45 o
  -5   4  13      147.12      142.68      5.14 o
  -4   4  13        0.29        1.66      2.55 o
  -3   4  13      109.17      123.73      7.13 o
  -2   4  13      525.09      515.09      8.98 o
  -1   4  13       58.53       51.22      3.33 o
   0   4  13      307.18      326.61      8.28 o
   1   4  13      426.86      413.50      9.65 o
   2   4  13       95.67       96.44      5.37 o
   3   4  13      342.47      360.71      9.68 o
   4   4  13        8.17        5.06      3.85 o
   5   4  13       60.55       51.22      5.23 o
   6   4  13        1.33       -1.35      4.69 o
   7   4  13       87.72       73.57      7.73 o
   8   4  13        3.93       -5.23      5.23 o
   9   4  13       12.87       26.48      7.23 o
  10   4  13       56.15       69.32      8.73 o
  11   4  13       24.62       30.57      8.73 o
 -15   5  13        6.36       -5.11      7.61 o
 -14   5  13       34.28       35.19      8.46 o
 -13   5  13      249.15      247.78     13.81 o
 -12   5  13      203.80      239.96     26.17 o
 -11   5  13      361.99      352.95     13.89 o
 -10   5  13      788.48      826.99     42.27 o
  -9   5  13      514.57      605.70     26.21 o
  -8   5  13      237.10      220.83     12.54 o
  -7   5  13     1416.42     1325.24     32.69 o
  -6   5  13     1616.76     1518.04     35.62 o
  -5   5  13      267.04      233.48      7.55 o
  -4   5  13        5.13       -1.40      2.75 o
  -3   5  13      960.33      964.99     15.97 o
  -2   5  13     1304.75     1326.06     25.45 o
  -1   5  13     1798.29     1720.76     23.16 o
   0   5  13     2272.72     2230.25     29.17 o
   1   5  13     1346.15     1267.86     19.24 o
   2   5  13      134.63      126.53      6.59 o
   3   5  13      501.96      499.70     12.35 o
   4   5  13       18.08       13.44      4.03 o
   5   5  13       12.47       13.77      5.38 o
   6   5  13       61.10       57.00      7.03 o
   7   5  13      303.19      300.55     12.31 o
   8   5  13      208.51      173.50     11.79 o
   9   5  13      412.25      418.39     22.36 o
  10   5  13       20.24       17.93      8.06 o
  11   5  13      107.29      110.75     13.64 o
 -14   6  13        0.14       -6.54      6.54 o
 -13   6  13       25.77       24.05      6.77 o
 -12   6  13        0.62        1.07      8.68 o
 -11   6  13        8.67       -7.71      7.71 o
 -10   6  13       22.89       13.09      8.80 o
  -9   6  13       19.79        3.24      7.65 o
  -8   6  13        2.69        1.55      6.66 o
  -7   6  13        0.23        1.04      6.08 o
  -6   6  13       43.59       26.74      6.99 o
  -5   6  13      334.33      349.92      8.80 o
  -4   6  13       40.75       32.69      4.65 o
  -3   6  13        0.39       -2.57      3.72 o
  -2   6  13      547.82      544.03     13.44 o
  -1   6  13       16.95       11.38      2.73 o
   0   6  13      264.80      278.14      9.24 o
   1   6  13      291.81      276.15      8.05 o
   2   6  13        9.52       12.49      4.09 o
   3   6  13       96.83      107.09      6.61 o
   4   6  13        0.36       -4.42      4.42 o
   5   6  13      204.81      175.46      9.40 o
   6   6  13       17.53       13.67      6.06 o
   7   6  13       77.29       68.93      9.00 o
   8   6  13       39.90       22.65      7.73 o
   9   6  13       45.62       43.42      9.07 o
  10   6  13        5.95        7.21      7.98 o
 -14   7  13      158.82      181.50     13.15 o
 -13   7  13      110.13      112.61     18.67 o
 -12   7  13       78.62       57.64     18.18 o
 -11   7  13       46.74       24.53     10.25 o
 -10   7  13      209.98      181.91     15.67 o
  -9   7  13      362.57      362.57     17.90 o
  -8   7  13      380.15      422.01     18.40 o
  -7   7  13       56.87       76.29      9.61 o
  -6   7  13        4.13       12.71      6.81 o
  -5   7  13       63.22       51.10      5.13 o
  -4   7  13      213.67      190.64      8.00 o
  -3   7  13       20.27       11.16      4.39 o
  -2   7  13      653.23      668.07     15.43 o
  -1   7  13      782.41      879.67     18.46 o
   0   7  13      465.08      493.26     10.28 o
   1   7  13      686.46      709.26     13.78 o
   2   7  13      161.99      158.78      8.26 o
   3   7  13       66.74       60.19      6.39 o
   4   7  13      656.78      606.66     16.34 o
   5   7  13      101.42      127.52      9.70 o
   6   7  13       11.92       14.22      8.52 o
   7   7  13       36.82       31.74      7.95 o
   8   7  13      248.29      269.05     14.20 o
   9   7  13      156.34      153.83     12.16 o
  10   7  13        1.30        4.11      8.20 o
 -13   8  13      102.53      117.40     10.48 o
 -12   8  13        4.78        7.17     15.49 o
 -11   8  13       22.81       32.23     22.30 o
 -10   8  13       29.08       46.07     10.95 o
  -9   8  13        0.03       -2.13      7.38 o
  -8   8  13        1.59        5.07      9.40 o
  -7   8  13      100.89      113.49     11.56 o
  -6   8  13       69.80       78.36      9.81 o
  -5   8  13       32.88       34.90      4.81 o
  -4   8  13       78.67       63.27      5.74 o
  -3   8  13      158.64      159.45      7.97 o
  -2   8  13      167.73      157.67      8.15 o
  -1   8  13      724.46      671.90     16.28 o
   0   8  13      395.17      379.54      9.35 o
   1   8  13       82.83       65.60      6.26 o
   2   8  13        5.69        9.91      5.96 o
   3   8  13     1523.38     1448.40     27.61 o
   4   8  13      109.58      119.90      9.32 o
   5   8  13       66.95       48.40      7.96 o
   6   8  13      152.62      148.71     11.15 o
   7   8  13        1.02       -6.22      6.88 o
   8   8  13        1.57       -7.07      7.07 o
   9   8  13       60.15       54.66      9.86 o
 -12   9  13       23.61       21.81     11.88 o
 -11   9  13       24.69       20.95     11.59 o
 -10   9  13       79.98       60.97     13.03 o
  -9   9  13      390.26      381.18     19.32 o
  -8   9  13      200.78      182.39     14.17 o
  -7   9  13        6.24        8.15     10.55 o
  -6   9  13       22.54       25.52      5.19 o
  -5   9  13        2.21        6.36      4.69 o
  -4   9  13       49.99       50.97      6.08 o
  -3   9  13       31.95       35.54      5.71 o
  -2   9  13       67.73       81.57      7.95 o
  -1   9  13      175.30      192.02     10.59 o
   0   9  13     1070.12     1054.81     20.46 o
   1   9  13       93.36      108.21      7.29 o
   2   9  13      129.67      131.18      9.08 o
   3   9  13       49.26       47.86      7.38 o
   4   9  13       97.75      102.01      9.33 o
   5   9  13        4.78        9.30      6.84 o
   6   9  13       35.38       35.42      8.47 o
   7   9  13       77.95       66.97      9.70 o
   8   9  13        0.52       -5.77      7.74 o
 -11  10  13       10.89       -9.62     13.62 o
 -10  10  13       79.52       45.00     17.77 o
  -9  10  13        0.33       -5.15     10.22 o
  -8  10  13       69.18       98.50     15.70 o
  -7  10  13       21.74       17.32      9.25 o
  -6  10  13      159.57      190.50     11.67 o
  -5  10  13      104.56      129.45     14.50 o
  -4  10  13        3.88       -2.40      5.41 o
  -3  10  13      107.22      102.73      8.56 o
  -2  10  13       60.23       32.77      7.09 o
  -1  10  13        2.24       -0.74      8.11 o
   0  10  13        0.39        1.92      8.50 o
   1  10  13       10.31        4.79      5.00 o
   2  10  13        0.28       -3.18      5.68 o
   3  10  13      133.67      120.48      9.72 o
   4  10  13      228.87      247.38     12.84 o
   5  10  13       33.18       34.78      8.16 o
   6  10  13       10.86       14.66      7.74 o
   7  10  13       85.93       96.57     10.62 o
  -9  11  13      252.45      284.87     13.52 o
  -8  11  13       20.79       11.85     12.04 o
  -7  11  13        0.60        3.18      6.52 o
  -6  11  13       12.88       13.04      7.10 o
  -5  11  13       18.80       23.77      6.99 o
  -4  11  13      128.88      151.18     10.39 o
  -3  11  13        3.26       -8.50      8.50 o
  -2  11  13      212.45      226.33     14.03 o
  -1  11  13      170.21      145.45     12.18 o
   0  11  13       32.85       25.27     10.88 o
   1  11  13        1.97        4.63      9.07 o
   2  11  13      177.11      173.28     10.13 o
   3  11  13      176.98      162.32     10.82 o
   4  11  13        0.44       -3.89     10.08 o
   5  11  13       39.72       51.22      9.09 o
  -7  12  13       34.95       42.83      9.11 o
  -6  12  13       26.84       -3.09     18.96 o
  -5  12  13       30.65       34.32     16.06 o
  -4  12  13      109.40      129.18     12.25 o
  -3  12  13        8.76       14.91      8.69 o
  -2  12  13        7.95        7.91      8.54 o
  -1  12  13        0.42        4.58      8.07 o
   0  12  13       19.49        1.32      8.49 o
   1  12  13        6.36        4.08      8.80 o
   2  12  13       48.67       52.40      7.26 o
   3  12  13        1.58       -3.94      6.76 o
 -16   0  14      114.56      117.16     18.26 o
 -15   0  14      239.23      302.56     24.70 o
 -14   0  14        4.46       11.17     11.25 o
 -13   0  14       34.29       51.93     12.88 o
 -12   0  14      259.29      287.23     21.52 o
 -11   0  14      419.31      407.26     19.00 o
 -10   0  14      102.40      119.43     17.57 o
  -9   0  14     1499.71     1479.67     42.48 o
  -8   0  14       60.76       56.79      6.37 o
  -7   0  14     2750.64     2612.48     47.92 o
  -6   0  14       29.55       48.96      4.74 o
  -5   0  14     1953.08     1975.08     38.99 o
  -4   0  14     3817.51     3732.75     68.70 o
  -3   0  14      842.86      781.61     30.73 o
  -2   0  14     1513.46     1451.21     27.05 o
  -1   0  14      318.25      300.67     21.93 o
   0   0  14     1194.33     1248.57     21.52 o
   1   0  14        1.33        1.41      3.34 o
   2   0  14      117.27       98.16      6.78 o
   3   0  14     1749.13     1585.95     30.62 o
   4   0  14       12.36        1.12      4.69 o
   5   0  14       84.99       75.53      7.32 o
   6   0  14     1317.80     1375.05     29.57 o
   7   0  14      414.55      502.48     23.05 o
   8   0  14      334.37      381.08     15.55 o
   9   0  14      272.33      325.93     17.74 o
  10   0  14      269.22      282.58     17.14 o
  11   0  14      120.01      146.48     29.43 o
 -16   1  14       39.83       46.96     10.21 o
 -15   1  14        9.15        8.47      6.45 o
 -14   1  14      135.56      143.44      8.79 o
 -13   1  14       22.22       34.01      8.88 o
 -12   1  14       47.84       52.56      6.15 o
 -11   1  14       20.06       20.18      5.62 o
 -10   1  14      160.03      144.15      8.19 o
  -9   1  14       74.10      101.68     13.65 o
  -8   1  14       10.35        7.98      3.66 o
  -7   1  14       46.14       55.66      6.33 o
  -6   1  14        1.40        1.22      2.04 o
  -5   1  14      267.34      278.93      6.63 o
  -4   1  14       89.44      105.51      4.09 o
  -3   1  14      130.06      140.34      5.88 o
  -2   1  14      133.56      135.77      8.02 o
  -1   1  14        1.98       11.92      2.59 o
   0   1  14      211.13      210.16      6.21 o
   1   1  14        0.02       10.87      2.88 o
   2   1  14      100.31      117.58      5.13 o
   3   1  14       31.25       32.49      4.28 o
   4   1  14      297.62      315.46      8.56 o
   5   1  14      174.64      149.90      6.45 o
   6   1  14        0.02        3.89      3.91 o
   7   1  14        0.94        2.47      4.04 o
   8   1  14        0.30       12.09      5.42 o
   9   1  14        3.22       16.92      6.76 o
  10   1  14       22.52       24.68      7.76 o
  11   1  14       44.66       29.26      9.36 o
 -16   2  14        2.97        3.73      5.98 o
 -15   2  14       43.95       43.32      8.60 o
 -14   2  14       63.71       63.68      7.53 o
 -13   2  14      681.59      642.45     23.36 o
 -12   2  14      153.55      153.72     11.34 o
 -11   2  14      513.98      486.97     23.81 o
 -10   2  14      126.50      136.59     13.17 o
  -9   2  14       45.22       43.32      5.64 o
  -8   2  14       48.71       55.06      6.13 o
  -7   2  14      786.00      738.69     17.35 o
  -6   2  14     2217.71     2175.51     29.74 o
  -5   2  14     1063.40     1047.30     16.59 o
  -4   2  14     1183.82     1109.69     16.89 o
  -3   2  14     1818.95     1867.93     21.30 o
  -2   2  14      437.04      407.85      8.55 o
  -1   2  14      237.85      234.71      6.83 o
   0   2  14      664.99      669.53     13.06 o
   1   2  14        7.17       15.04      3.71 o
   2   2  14      183.26      196.72      7.43 o
   3   2  14      284.93      254.77      9.22 o
   4   2  14     1049.94      960.81     18.47 o
   5   2  14      709.00      712.41     15.94 o
   6   2  14      868.13      845.91     18.25 o
   7   2  14      204.55      219.28      9.83 o
   8   2  14      201.42      217.32     10.26 o
   9   2  14      230.44      291.09     11.98 o
  10   2  14      118.56      108.78     11.21 o
  11   2  14        0.20        6.42      8.51 o
 -15   3  14        3.89        3.03      6.17 o
 -14   3  14        0.04        6.10      7.77 o
 -13   3  14       12.65       15.17      7.37 o
 -12   3  14       17.35       12.99      7.13 o
 -11   3  14       74.59       87.46     20.18 o
 -10   3  14       33.14       32.76      5.75 o
  -9   3  14       62.34       72.05     10.56 o
  -8   3  14        0.83       -1.29      5.68 o
  -7   3  14      144.86      167.53      6.28 o
  -6   3  14        1.55        0.90      2.96 o
  -5   3  14      206.19      238.12      7.75 o
  -4   3  14       94.43      100.91      4.12 o
  -3   3  14        5.68        3.00      2.98 o
  -2   3  14        9.14       14.19      2.81 o
  -1   3  14      898.12      906.39     14.56 o
   0   3  14       29.22       10.82      3.43 o
   1   3  14     1685.03     1663.91     35.05 o
   2   3  14       72.22       75.74      5.45 o
   3   3  14      975.06      889.20     18.72 o
   4   3  14        2.87        0.88      4.07 o
   5   3  14      118.40      138.34      7.55 o
   6   3  14       11.63       19.40      5.25 o
   7   3  14       93.04       87.66      8.26 o
   8   3  14       73.64       68.77      8.03 o
   9   3  14      336.15      374.14     17.70 o
  10   3  14        0.04        4.56      7.34 o
  11   3  14        5.84        8.52      8.23 o
 -15   4  14      147.30      169.57     13.57 o
 -14   4  14      152.47      142.55     22.38 o
 -13   4  14       48.21       50.90      8.62 o
 -12   4  14      313.51      303.34     23.85 o
 -11   4  14       93.86       88.03      8.27 o
 -10   4  14        7.21        2.76      4.56 o
  -9   4  14      155.37      141.55     21.03 o
  -8   4  14       86.81       80.14      7.65 o
  -7   4  14      387.98      321.48      8.24 o
  -6   4  14     1184.00     1105.08     18.70 o
  -5   4  14      810.30      780.14     14.68 o
  -4   4  14     1334.89     1391.06     20.76 o
  -3   4  14     1379.02     1384.87     23.67 o
  -2   4  14     1795.11     1716.02     22.85 o
  -1   4  14        2.93        0.80      2.79 o
   0   4  14       16.67       17.24      3.64 o
   1   4  14       46.75       41.72      4.36 o
   2   4  14      391.19      376.78     11.37 o
   3   4  14      131.85      133.73      6.44 o
   4   4  14       82.98       98.58      6.23 o
   5   4  14      606.58      629.79     13.89 o
   6   4  14      572.37      583.26     15.24 o
   7   4  14      371.20      400.17     13.23 o
   8   4  14      243.77      258.98     11.42 o
   9   4  14       90.67       67.52      8.67 o
  10   4  14       85.16       84.59     10.65 o
  11   4  14        2.98        1.33      8.21 o
 -15   5  14        0.82        4.05      8.42 o
 -14   5  14       55.56       61.03      9.74 o
 -13   5  14        0.05       -3.90      6.41 o
 -12   5  14       16.08       24.42      6.87 o
 -11   5  14       77.87       77.68     10.78 o
 -10   5  14       41.30       30.36      9.28 o
  -9   5  14      201.22      188.82     14.16 o
  -8   5  14        3.11        2.37      6.19 o
  -7   5  14       67.87       61.95      8.47 o
  -6   5  14       11.25       11.57      3.04 o
  -5   5  14      156.56      150.03      8.08 o
  -4   5  14        7.96        8.84      3.94 o
  -3   5  14       81.73       85.05      5.97 o
  -2   5  14      336.38      322.29      8.13 o
  -1   5  14       16.38       12.60      3.01 o
   0   5  14      784.68      725.32     13.13 o
   1   5  14      163.76      173.56      6.61 o
   2   5  14       23.56       11.17      4.27 o
   3   5  14      129.77      124.96      6.99 o
   4   5  14       73.57       54.41      5.76 o
   5   5  14        0.42        0.69      5.24 o
   6   5  14      193.57      204.86     10.54 o
   7   5  14        0.03       -3.20      5.52 o
   8   5  14       98.29       84.88     10.73 o
   9   5  14       20.08       21.82      8.13 o
  10   5  14        1.53       -7.31      7.31 o
 -14   6  14       97.54       85.59     10.24 o
 -13   6  14        6.08        4.37      6.46 o
 -12   6  14        0.96        0.90      5.27 o
 -11   6  14      129.18      138.49     13.97 o
 -10   6  14       60.45       64.92     11.38 o
  -9   6  14       63.50       56.76     10.68 o
  -8   6  14      518.74      459.21     18.55 o
  -7   6  14      550.86      483.45     22.69 o
  -6   6  14      630.81      648.60     12.60 o
  -5   6  14      199.83      193.22      7.98 o
  -4   6  14      523.67      450.80     11.93 o
  -3   6  14       14.89       14.96      4.59 o
  -2   6  14       30.54       41.69      5.47 o
  -1   6  14      500.59      519.22     10.02 o
   0   6  14      719.29      706.55     13.98 o
   1   6  14      153.31      131.42      6.78 o
   2   6  14       24.09       31.77      5.00 o
   3   6  14       25.66       38.42      5.66 o
   4   6  14      469.54      453.08     14.21 o
   5   6  14       51.64       66.36      7.41 o
   6   6  14      241.33      250.66     11.61 o
   7   6  14      244.94      249.76     14.09 o
   8   6  14       73.26       76.03     12.11 o
   9   6  14       14.66       15.58      7.99 o
  10   6  14       11.65        4.40      8.13 o
 -13   7  14        0.04       -0.18      6.14 o
 -12   7  14      329.31      393.95     33.26 o
 -11   7  14      306.31      297.44     34.41 o
 -10   7  14       13.87        7.22      9.21 o
  -9   7  14        1.09       -3.03      8.25 o
  -8   7  14      103.33      110.66     11.29 o
  -7   7  14       66.56       63.88      9.45 o
  -6   7  14      194.09      191.76      8.25 o
  -5   7  14      104.68      113.61      7.15 o
  -4   7  14       11.33        9.01      4.38 o
  -3   7  14        6.29       -4.33      4.33 o
  -2   7  14      309.54      317.66     11.07 o
  -1   7  14      169.71      180.89      8.69 o
   0   7  14       80.02       97.48      5.68 o
   1   7  14       65.96       92.38      6.39 o
   2   7  14       31.74       39.01      5.81 o
   3   7  14      107.94      109.47      9.90 o
   4   7  14      224.63      235.26     10.71 o
   5   7  14       14.97       11.26      6.64 o
   6   7  14       11.80        7.15      7.07 o
   7   7  14       14.38        9.33      7.24 o
   8   7  14       50.96       39.95      9.17 o
   9   7  14        3.17       -0.62      7.68 o
 -12   8  14       40.78       49.12     12.91 o
 -11   8  14        8.80        4.09     11.54 o
 -10   8  14       16.09       21.77     10.11 o
  -9   8  14        4.27       -3.26      8.51 o
  -8   8  14       50.74       88.61     11.04 o
  -7   8  14      235.23      242.80     14.79 o
  -6   8  14      349.87      348.57     11.62 o
  -5   8  14      374.80      362.27     12.39 o
  -4   8  14      326.88      313.60     14.92 o
  -3   8  14      222.44      207.26      9.14 o
  -2   8  14      111.62      113.05      7.61 o
  -1   8  14      395.98      437.06     13.51 o
   0   8  14       23.35       24.34      3.78 o
   1   8  14      264.44      247.41     10.62 o
   2   8  14      199.76      216.02     10.02 o
   3   8  14      149.68      126.89      8.55 o
   4   8  14      217.09      230.59     12.05 o
   5   8  14        6.06       22.05      7.23 o
   6   8  14      187.89      215.98     12.84 o
   7   8  14      163.36      183.62     12.58 o
   8   8  14       80.14       64.33      9.74 o
 -11   9  14        9.40       -4.23     14.63 o
 -10   9  14       40.56       49.49     12.85 o
  -9   9  14      277.34      294.67     20.32 o
  -8   9  14       13.38       11.29      8.48 o
  -7   9  14       28.56       37.83      5.62 o
  -6   9  14        3.75       16.12      5.29 o
  -5   9  14       23.46       23.60      7.14 o
  -4   9  14        5.80        3.82      4.87 o
  -3   9  14        0.15       -5.05      5.05 o
  -2   9  14        1.85       -4.17      7.07 o
  -1   9  14       84.66      109.70     11.92 o
   0   9  14        4.45        7.73      6.55 o
   1   9  14      313.86      338.73     14.85 o
   2   9  14      132.92      162.67     18.85 o
   3   9  14       12.35        6.37      6.17 o
   4   9  14        2.48        5.38      6.58 o
   5   9  14       67.55       62.19      8.79 o
   6   9  14       47.10       69.09      9.36 o
   7   9  14        0.07       -6.01      7.45 o
 -10  10  14        2.72       -1.88     12.56 o
  -9  10  14        0.06      -12.64     12.64 o
  -8  10  14       75.65       53.14     13.92 o
  -7  10  14       16.18       12.23      6.22 o
  -6  10  14      160.06      193.95     18.80 o
  -5  10  14      366.28      390.69     16.28 o
  -4  10  14      171.67      191.35     10.73 o
  -3  10  14       60.64       71.49     16.99 o
  -2  10  14      114.04      102.71      9.26 o
  -1  10  14      137.85      125.03      9.97 o
   0  10  14       25.17       18.06      8.33 o
   1  10  14        0.43       -0.49      4.74 o
   2  10  14        1.49        4.01      5.90 o
   3  10  14      326.24      347.93     14.54 o
   4  10  14       91.31      116.84     10.34 o
   5  10  14      154.73      184.44     12.39 o
   6  10  14       75.32       86.09     11.35 o
  -8  11  14       35.31       35.76      7.87 o
  -7  11  14       18.24       26.78      7.94 o
  -6  11  14       68.84      100.03     10.84 o
  -5  11  14        2.55        2.28      7.22 o
  -4  11  14      104.61      123.66     10.16 o
  -3  11  14       39.88       28.52      7.86 o
  -2  11  14      123.98      151.56     12.59 o
  -1  11  14       33.82       56.14     10.11 o
   0  11  14       16.70       17.50      8.77 o
   1  11  14        0.57       -6.79      8.33 o
   2  11  14        0.38        4.43      5.89 o
   3  11  14       32.09       28.74      7.70 o
   4  11  14       49.77       50.75      9.05 o
  -6  12  14        6.66       -5.94      9.05 o
  -5  12  14      162.59      201.09     18.75 o
  -4  12  14      259.65      242.98     18.12 o
  -3  12  14       40.01       58.31     10.74 o
  -2  12  14        1.11       11.11      8.86 o
  -1  12  14        1.72        2.02      8.74 o
   0  12  14       10.11       12.62      9.34 o
   1  12  14       10.44       14.34      9.68 o
 -15   1  15       23.25       31.83      9.56 o
 -14   1  15        0.16        1.46      4.27 o
 -13   1  15        6.08        8.92      4.82 o
 -12   1  15       39.11       27.44      5.42 o
 -11   1  15      434.22      399.28     17.15 o
 -10   1  15     1040.71     1010.63     26.27 o
  -9   1  15      890.50      851.32     26.30 o
  -8   1  15      599.18      570.37     17.78 o
  -7   1  15       61.78       60.32      6.00 o
  -6   1  15     1825.16     1772.98     34.90 o
  -5   1  15      998.58     1008.68     26.84 o
  -4   1  15      109.30      117.14      4.55 o
  -3   1  15      627.58      596.12     11.61 o
  -2   1  15      100.48      118.73      5.76 o
  -1   1  15     1035.95     1073.77     15.46 o
   0   1  15      918.21      951.71     15.54 o
   1   1  15     1149.46     1141.36     18.12 o
   2   1  15     1307.66     1269.03     20.01 o
   3   1  15     1656.62     1551.19     23.46 o
   4   1  15       15.93       17.15      4.21 o
   5   1  15       72.56       58.35      5.72 o
   6   1  15      188.03      196.11      8.51 o
   7   1  15       60.07       59.89      6.36 o
   8   1  15        1.18       -5.22      5.22 o
   9   1  15        0.43       -3.57      6.26 o
  10   1  15      202.61      158.28     13.40 o
  11   1  15      294.87      391.46     22.24 o
 -15   2  15       10.71       11.00      6.04 o
 -14   2  15       47.36       56.28      7.37 o
 -13   2  15        1.16       -6.91      6.91 o
 -12   2  15        0.04        3.36      7.01 o
 -11   2  15        3.10        2.56      9.99 o
 -10   2  15       66.61       54.05      7.97 o
  -9   2  15       15.00       15.47      8.20 o
  -8   2  15       24.09       14.64     11.21 o
  -7   2  15       80.10       69.13      8.31 o
  -6   2  15      138.86      145.33      6.64 o
  -5   2  15       13.86       12.56      2.48 o
  -4   2  15        9.77        8.25      2.84 o
  -3   2  15        0.57        0.48      2.72 o
  -2   2  15       24.76       29.59      3.40 o
  -1   2  15       25.14        8.72      3.21 o
   0   2  15      311.52      289.46      8.72 o
   1   2  15       50.15       64.77      5.78 o
   2   2  15      820.83      844.88     16.53 o
   3   2  15      276.67      262.12     10.57 o
   4   2  15       17.90       22.01      5.63 o
   5   2  15       11.90        7.33      4.60 o
   6   2  15      156.68      147.81      8.46 o
   7   2  15      112.68       84.28      8.30 o
   8   2  15       12.13       10.30      5.95 o
   9   2  15       11.44        2.72      6.14 o
  10   2  15       91.54      104.70     11.14 o
  11   2  15        1.99        7.37      9.54 o
 -15   3  15       38.56       62.52      8.03 o
 -14   3  15       64.66       62.14     10.23 o
 -13   3  15       13.72        9.00     12.76 o
 -12   3  15      169.28      166.36     11.59 o
 -11   3  15      205.23      208.20     12.62 o
 -10   3  15     1959.77     1943.76     39.40 o
  -9   3  15      597.27      600.88     28.21 o
  -8   3  15      918.01      810.91     35.75 o
  -7   3  15       22.00       26.39      5.04 o
  -6   3  15      313.76      273.64      9.88 o
  -5   3  15      848.12      796.36     18.87 o
  -4   3  15      657.80      622.12     15.51 o
  -3   3  15       75.84       80.20      4.89 o
  -2   3  15      726.90      759.44     14.09 o
  -1   3  15     1516.69     1487.68     21.40 o
   0   3  15     1251.08     1278.08     21.02 o
   1   3  15      506.05      522.14     12.29 o
   2   3  15     1850.13     1825.82     28.54 o
   3   3  15       69.75       80.82      6.18 o
   4   3  15      351.24      356.87     11.28 o
   5   3  15        5.84        1.68      4.47 o
   6   3  15       48.16       27.63      5.72 o
   7   3  15        0.03        4.42      5.45 o
   8   3  15       17.53       24.05      6.47 o
   9   3  15       43.95       37.74      8.01 o
  10   3  15       94.31       94.37     10.91 o
 -15   4  15        0.05       -4.55      7.98 o
 -14   4  15        0.39       -3.13      7.38 o
 -13   4  15       10.38        8.36     10.27 o
 -12   4  15        2.44        7.94      6.64 o
 -11   4  15       12.13       12.48      6.22 o
 -10   4  15        1.16        2.51      4.71 o
  -9   4  15      455.07      439.03     20.11 o
  -8   4  15       26.57       37.66      5.37 o
  -7   4  15       46.28       51.33      6.62 o
  -6   4  15      603.09      598.10     15.60 o
  -5   4  15       65.34       70.43      5.94 o
  -4   4  15      304.22      281.51     10.68 o
  -3   4  15      177.56      158.32      7.31 o
  -2   4  15        1.63        4.95      2.61 o
  -1   4  15      471.36      452.77      9.77 o
   0   4  15      610.05      587.73     12.85 o
   1   4  15       55.06       43.96      4.99 o
   2   4  15      360.40      397.74     11.20 o
   3   4  15      319.36      265.68      9.51 o
   4   4  15       25.15       16.89      4.93 o
   5   4  15        3.71        0.48      4.59 o
   6   4  15        8.51       13.77      5.97 o
   7   4  15      166.05      153.08     10.22 o
   8   4  15       50.34       34.36      8.36 o
   9   4  15       31.34       20.55      8.42 o
  10   4  15        8.90       -5.90     10.45 o
 -14   5  15        0.03        0.11     12.39 o
 -13   5  15       13.15        7.13      6.97 o
 -12   5  15       38.63       39.75      7.21 o
 -11   5  15      123.40      140.84      8.62 o
 -10   5  15       47.12       74.19     14.35 o
  -9   5  15      784.54      715.46     18.40 o
  -8   5  15      338.86      338.95     14.46 o
  -7   5  15      568.85      587.95     14.84 o
  -6   5  15     1199.53     1135.02     23.39 o
  -5   5  15        1.05       -4.09      4.09 o
  -4   5  15       39.47       51.20      5.92 o
  -3   5  15      311.67      297.30      9.91 o
  -2   5  15        1.06       -0.73      3.20 o
  -1   5  15      682.54      641.28     11.76 o
   0   5  15      288.55      283.10      8.10 o
   1   5  15     1494.94     1495.83     24.41 o
   2   5  15      526.41      518.48     14.13 o
   3   5  15      443.10      432.01     12.14 o
   4   5  15      384.23      367.69     11.64 o
   5   5  15      247.54      242.18     10.94 o
   6   5  15       55.27       67.74      7.89 o
   7   5  15        0.19       -4.65      6.50 o
   8   5  15        0.47       -1.04     10.30 o
   9   5  15       47.77       48.15      9.78 o
  10   5  15       41.78       61.74     11.86 o
 -14   6  15       64.12       77.75     17.69 o
 -13   6  15       20.48       34.92      7.68 o
 -12   6  15       28.37       24.98      6.35 o
 -11   6  15       49.77       63.36     20.87 o
 -10   6  15       23.74       49.39     13.25 o
  -9   6  15       70.60      106.61     12.69 o
  -8   6  15       41.01       36.50      9.30 o
  -7   6  15      288.79      282.59     10.30 o
  -6   6  15       46.91       39.89      5.46 o
  -5   6  15      191.61      174.66      8.97 o
  -4   6  15      432.66      436.67     13.66 o
  -3   6  15       14.83        8.89      4.47 o
  -2   6  15       36.53       39.08      5.56 o
  -1   6  15      439.62      454.07      9.83 o
   0   6  15       21.00       14.56      3.59 o
   1   6  15      122.41      123.19      6.96 o
   2   6  15       20.84       13.80      4.63 o
   3   6  15       16.95       13.52      5.40 o
   4   6  15        7.82        6.04      5.66 o
   5   6  15       48.94       45.35      7.09 o
   6   6  15       48.88       40.38      8.30 o
   7   6  15        8.35        6.53      7.34 o
   8   6  15       40.36       41.97      9.17 o
   9   6  15        2.47        8.05      8.36 o
 -13   7  15       58.49       65.27      8.57 o
 -12   7  15       12.98       11.95     10.08 o
 -11   7  15       31.80       14.24      9.77 o
 -10   7  15      146.36      180.11     16.04 o
  -9   7  15      132.81      156.98     15.00 o
  -8   7  15     1371.67     1360.71     42.92 o
  -7   7  15      114.88      148.00     12.07 o
  -6   7  15      376.81      335.88     11.58 o
  -5   7  15      172.28      152.39      8.41 o
  -4   7  15        1.73       -4.64      4.67 o
  -3   7  15        3.52        2.35      4.66 o
  -2   7  15       25.62       10.54      5.10 o
  -1   7  15      420.41      461.14     13.66 o
   0   7  15      911.21      952.86     15.97 o
   1   7  15      145.58      150.20      7.51 o
   2   7  15      597.70      594.66     15.94 o
   3   7  15       24.23       18.79      5.86 o
   4   7  15      232.31      249.32     11.30 o
   5   7  15      188.85      185.84     11.70 o
   6   7  15       30.24       40.90      8.40 o
   7   7  15        1.18        5.09      7.71 o
   8   7  15        2.05       -0.60      7.70 o
 -12   8  15       20.25       15.40     10.81 o
 -11   8  15       37.43       47.81     12.68 o
 -10   8  15       52.55       70.65     16.84 o
  -9   8  15       20.26       21.23     13.49 o
  -8   8  15      232.23      227.47     17.58 o
  -7   8  15       80.54       91.94      6.63 o
  -6   8  15      153.87      195.14     10.53 o
  -5   8  15       70.27       67.42      7.00 o
  -4   8  15      197.67      183.34     11.12 o
  -3   8  15       67.03       55.83      6.47 o
  -2   8  15       10.86       10.68      5.28 o
  -1   8  15       33.64       23.75      5.95 o
   0   8  15      186.03      207.22      7.10 o
   1   8  15        7.04        0.90      4.60 o
   2   8  15       30.65       25.99      5.83 o
   3   8  15       81.74       72.33      7.50 o
   4   8  15      141.30      141.91     10.51 o
   5   8  15      115.88      102.84      9.99 o
   6   8  15        8.15       15.59      8.03 o
   7   8  15       71.00       93.66     10.73 o
   8   8  15       12.79        0.00     15.90 o
 -11   9  15        7.89       13.17     11.14 o
 -10   9  15       19.96        2.22     10.51 o
  -9   9  15       25.26       41.14     18.22 o
  -8   9  15      456.38      511.11     22.54 o
  -7   9  15      612.80      684.67     18.17 o
  -6   9  15        3.88        1.94      5.57 o
  -5   9  15       17.44       12.89      5.99 o
  -4   9  15       65.10       75.34      7.96 o
  -3   9  15        6.55        5.13      5.87 o
  -2   9  15       96.97      108.97      9.28 o
  -1   9  15       81.91      118.50      9.50 o
   0   9  15       81.28       59.48      9.11 o
   1   9  15      115.32      124.75      8.05 o
   2   9  15      304.36      274.56     16.25 o
   3   9  15       84.97       81.67      8.83 o
   4   9  15       31.90       35.04      8.44 o
   5   9  15      195.83      182.14     12.26 o
   6   9  15       46.09       41.04      9.06 o
 -10  10  15       15.90       34.98     16.39 o
  -9  10  15       12.24       21.20     16.14 o
  -8  10  15       12.95       -4.19     10.98 o
  -7  10  15        0.24       -1.57      6.39 o
  -6  10  15       19.34       14.45      9.82 o
  -5  10  15       22.21       12.15      7.40 o
  -4  10  15      147.69      130.76     11.25 o
  -3  10  15        4.82        5.62      6.66 o
  -2  10  15       35.00       33.53      7.75 o
  -1  10  15       62.97       56.39      8.42 o
   0  10  15       40.28       51.09     12.06 o
   1  10  15       34.46       47.93      6.04 o
   2  10  15       24.40       10.27      6.34 o
   3  10  15      101.76       87.89     12.65 o
   4  10  15       10.86       11.31      7.32 o
   5  10  15      121.90      155.07     12.00 o
  -8  11  15       37.22       55.77      8.75 o
  -7  11  15      177.32      203.99     12.96 o
  -6  11  15        9.96       -7.44      7.44 o
  -5  11  15       49.76       71.25      9.99 o
  -4  11  15        0.91       -9.71     10.50 o
  -3  11  15       34.13       38.28      8.31 o
  -2  11  15        4.81       10.91      8.43 o
  -1  11  15        2.82      -17.59     17.59 o
   0  11  15       77.56       71.82     19.16 o
   1  11  15      129.59      110.28     14.15 o
   2  11  15        8.38        9.85      6.04 o
   3  11  15       90.19       92.81      9.49 o
  -4  12  15       19.36       26.18     11.55 o
  -3  12  15      292.24      393.55     30.82 o
  -2  12  15       26.20       21.87      9.93 o
  -1  12  15       26.48       24.60     10.04 o
 -15   0  16        0.78       12.56     12.23 o
 -14   0  16      439.97      462.27     29.84 o
 -13   0  16      176.65      159.96     18.10 o
 -12   0  16      401.36      368.76     24.95 o
 -11   0  16      728.62      684.44     33.43 o
 -10   0  16      544.23      530.43     28.05 o
  -9   0  16       53.71       60.21      6.09 o
  -8   0  16      140.26      140.11      9.10 o
  -7   0  16     1082.75     1062.54     23.16 o
  -6   0  16     2531.28     2451.32     85.52 o
  -5   0  16      625.23      617.60     21.69 o
  -4   0  16       29.16       46.83      5.49 o
  -3   0  16     1427.09     1452.41     47.74 o
  -2   0  16      529.51      535.60     14.23 o
  -1   0  16     1079.71     1137.20     27.39 o
   0   0  16     1569.43     1657.02     36.77 o
   1   0  16     1414.25     1425.44     33.58 o
   2   0  16     1512.89     1455.95     34.72 o
   3   0  16       46.22       44.19     10.22 o
   4   0  16      430.42      413.05     17.90 o
   5   0  16      106.39       99.85     10.63 o
   6   0  16      121.87      116.90     13.68 o
   7   0  16      337.55      351.49     18.18 o
   8   0  16      806.34      847.00     36.32 o
   9   0  16      132.55      158.96     28.25 o
  10   0  16       42.18       65.42     15.28 o
 -15   1  16       29.67       38.56      9.91 o
 -14   1  16       11.75       10.38      9.13 o
 -13   1  16       72.95       77.34      8.89 o
 -12   1  16        1.81        2.48      4.45 o
 -11   1  16        6.44       -3.02      6.68 o
 -10   1  16        1.09       -1.09     12.07 o
  -9   1  16        1.69       -0.27      4.95 o
  -8   1  16       96.38      111.01      6.41 o
  -7   1  16       11.40        4.35      4.53 o
  -6   1  16       37.36       41.43      3.51 o
  -5   1  16       32.33       27.86      3.57 o
  -4   1  16        0.03        2.80      2.72 o
  -3   1  16        0.51        1.23      2.48 o
  -2   1  16       13.76       10.52      3.19 o
  -1   1  16        1.15        2.59      3.16 o
   0   1  16      269.62      265.91      9.66 o
   1   1  16       22.54       32.57      6.51 o
   2   1  16       40.63       49.65      5.54 o
   3   1  16      370.25      317.93      9.68 o
   4   1  16       20.19       11.68      4.37 o
   5   1  16        0.29        1.65      4.23 o
   6   1  16       24.13       27.08      6.04 o
   7   1  16       10.89       15.26      6.29 o
   8   1  16        2.66       -5.06      6.67 o
   9   1  16        0.03       -5.80      7.50 o
  10   1  16       34.80       38.04     10.02 o
 -15   2  16       24.03       33.77      6.38 o
 -14   2  16       44.46       51.58      7.20 o
 -13   2  16      169.30      172.57     13.10 o
 -12   2  16      731.78      693.98     24.36 o
 -11   2  16      230.17      235.21     13.67 o
 -10   2  16      488.38      486.15     19.09 o
  -9   2  16      157.59      154.10      8.82 o
  -8   2  16       38.41       32.71      7.38 o
  -7   2  16      114.85      128.64     10.25 o
  -6   2  16       42.24       36.01      5.72 o
  -5   2  16      918.81      868.89     16.04 o
  -4   2  16     1418.90     1342.68     22.70 o
  -3   2  16     1190.79     1084.87     21.92 o
  -2   2  16      941.94      931.45     20.24 o
  -1   2  16      976.10      992.43     21.67 o
   0   2  16     1055.03     1094.89     19.06 o
   1   2  16       34.46       47.30      5.13 o
   2   2  16      277.19      311.71     12.01 o
   3   2  16        1.34       -3.82      3.82 o
   4   2  16       30.35       33.82      5.40 o
   5   2  16      101.52       88.16      7.20 o
   6   2  16      215.45      257.61     10.74 o
   7   2  16      470.57      477.06     14.66 o
   8   2  16      305.19      306.97     12.39 o
   9   2  16      119.40      109.34     11.70 o
  10   2  16       11.86       12.71      9.89 o
 -15   3  16        2.87        5.15      6.55 o
 -14   3  16        0.24       11.40      8.34 o
 -13   3  16        0.13       -2.23      7.11 o
 -12   3  16       29.17       32.13      7.91 o
 -11   3  16        0.13       -2.72      6.17 o
 -10   3  16        0.83       -4.80      4.80 o
  -9   3  16       51.52       34.35      8.55 o
  -8   3  16      253.09      282.00     18.67 o
  -7   3  16      271.27      291.93     11.54 o
  -6   3  16        6.36        9.90      5.02 o
  -5   3  16      153.78      135.72      7.66 o
  -4   3  16       68.29       53.48      5.99 o
  -3   3  16      169.63      176.81      9.48 o
  -2   3  16      507.81      529.05     12.77 o
  -1   3  16       15.04        7.57      3.69 o
   0   3  16        7.04       12.22      4.29 o
   1   3  16       33.46       40.64      5.45 o
   2   3  16      492.29      500.81     13.88 o
   3   3  16       58.71       85.18      7.53 o
   4   3  16      104.86       79.82      7.37 o
   5   3  16        2.24        0.35      5.35 o
   6   3  16        2.60        9.67      5.73 o
   7   3  16        7.69       -5.76      5.76 o
   8   3  16       39.80       22.39      7.68 o
   9   3  16        1.53       -3.33     13.19 o
  10   3  16        1.28        5.02      9.18 o
 -14   4  16       68.30       42.09     12.84 o
 -13   4  16      201.40      221.36     16.51 o
 -12   4  16      202.35      172.27     11.86 o
 -11   4  16      311.52      317.61     12.76 o
 -10   4  16      253.39      296.82     12.04 o
  -9   4  16      101.84       93.06     11.00 o
  -8   4  16        3.47        4.36      8.81 o
  -7   4  16       54.83       53.28      6.18 o
  -6   4  16       43.46       46.57      5.65 o
  -5   4  16      533.30      504.60     14.40 o
  -4   4  16      123.70      126.69      7.85 o
  -3   4  16      172.73      160.14      8.71 o
  -2   4  16      807.06      805.74     14.47 o
  -1   4  16      866.22      805.06     15.45 o
   0   4  16      340.18      348.09     10.18 o
   1   4  16      793.94      804.66     16.47 o
   2   4  16      323.01      313.88     10.36 o
   3   4  16        6.68        4.74      4.61 o
   4   4  16        5.63        0.44      4.54 o
   5   4  16      286.63      282.77     10.82 o
   6   4  16       68.32       60.00      7.65 o
   7   4  16      281.79      275.98     12.85 o
   8   4  16      135.14      136.24     11.38 o
   9   4  16       61.35       74.32     10.39 o
 -14   5  16        0.73       12.33      8.03 o
 -13   5  16        0.63       -0.01      6.63 o
 -12   5  16        0.13       -5.35      6.01 o
 -11   5  16        0.86        1.15      5.38 o
 -10   5  16        1.47       -4.42     13.09 o
  -9   5  16       77.97       77.14      6.67 o
  -8   5  16       45.79       43.30      5.94 o
  -7   5  16      381.83      350.97     12.73 o
  -6   5  16       11.36        5.22      5.11 o
  -5   5  16       94.24       83.39      6.87 o
  -4   5  16      338.81      379.00     12.73 o
  -3   5  16      193.15      218.01     10.16 o
  -2   5  16       68.07       46.10      3.74 o
  -1   5  16        6.22        5.07      3.13 o
   0   5  16      122.23      126.86      6.77 o
   1   5  16      368.06      381.48     11.17 o
   2   5  16       10.81       16.23      4.81 o
   3   5  16       16.85       26.05      5.36 o
   4   5  16        0.55        3.49      5.25 o
   5   5  16       17.61       27.21      6.62 o
   6   5  16       35.33       45.76      7.70 o
   7   5  16        2.53        0.78      6.97 o
   8   5  16       48.59       37.31      8.93 o
   9   5  16        0.57        0.16      7.49 o
 -13   6  16      193.98      220.03     13.38 o
 -12   6  16       61.98       46.34      9.13 o
 -11   6  16        1.50       -0.67      9.09 o
 -10   6  16       65.22       48.27      5.58 o
  -9   6  16      414.77      429.04     21.85 o
  -8   6  16        2.08        1.17      4.65 o
  -7   6  16      163.53      140.97     10.24 o
  -6   6  16      499.11      436.92     13.55 o
  -5   6  16      125.57      126.29      8.37 o
  -4   6  16       16.02       29.72      6.74 o
  -3   6  16     1138.13     1054.19     23.77 o
  -2   6  16      379.97      383.71     12.14 o
  -1   6  16      448.23      489.23     10.56 o
   0   6  16      156.89      160.14      8.20 o
   1   6  16      298.27      303.62     10.24 o
   2   6  16      222.98      223.78      9.12 o
   3   6  16        0.92       -2.51      4.90 o
   4   6  16        6.22        6.09      5.70 o
   5   6  16       79.34       86.78      9.01 o
   6   6  16      129.82      110.94     10.33 o
   7   6  16      101.37      110.54     10.92 o
   8   6  16       75.94       67.81     10.29 o
 -12   7  16       59.21       45.58     12.19 o
 -11   7  16        2.82        7.07      9.11 o
 -10   7  16      165.82      172.15     16.75 o
  -9   7  16       43.95       44.87     19.00 o
  -8   7  16        1.04        0.02     10.60 o
  -7   7  16       94.09       93.10      7.01 o
  -6   7  16       20.09        8.78      5.04 o
  -5   7  16        3.03       -5.62      5.62 o
  -4   7  16       26.19       38.66      6.72 o
  -3   7  16      336.58      346.65     13.24 o
  -2   7  16        0.83        3.20      4.73 o
  -1   7  16       28.72       17.38      5.63 o
   0   7  16      103.03      114.18      5.58 o
   1   7  16       96.54      131.30      7.43 o
   2   7  16        2.69       10.35      5.43 o
   3   7  16      145.86      150.14      9.20 o
   4   7  16        1.52       -0.01      5.80 o
   5   7  16        3.91       10.05      7.24 o
   6   7  16       78.65       86.54     10.12 o
   7   7  16       22.93        9.34      8.16 o
   8   7  16       19.28       12.08      8.54 o
 -12   8  16       12.17       -8.72     20.91 o
 -11   8  16      172.21      183.02     17.84 o
 -10   8  16      187.63      196.62     17.67 o
  -9   8  16        5.20       22.05     13.33 o
  -8   8  16       49.91       20.73     13.66 o
  -7   8  16       48.37       31.98      6.19 o
  -6   8  16       52.35       40.00      7.72 o
  -5   8  16       39.76       48.06      7.27 o
  -4   8  16       78.28       65.10      8.48 o
  -3   8  16      249.99      260.22     12.17 o
  -2   8  16      317.35      333.92     12.39 o
  -1   8  16      128.61      150.30     12.41 o
   0   8  16      399.09      413.85     10.01 o
   1   8  16       50.93       58.59      6.50 o
   2   8  16        0.33       -5.69      5.69 o
   3   8  16        6.41        8.66      5.99 o
   4   8  16       40.30       40.74      7.97 o
   5   8  16      273.12      302.66     14.60 o
   6   8  16       85.58      100.20     10.85 o
   7   8  16       28.82       45.95     11.07 o
 -10   9  16       22.33        4.50     10.64 o
  -9   9  16       10.78       -2.49      9.60 o
  -8   9  16       27.94       65.52     13.32 o
  -7   9  16       83.96      115.24      8.61 o
  -6   9  16       39.46       41.58      6.93 o
  -5   9  16      102.33      130.96      9.43 o
  -4   9  16       13.92       16.98      6.52 o
  -3   9  16       49.86       31.83      8.00 o
  -2   9  16        8.39        0.94      6.40 o
  -1   9  16        5.97       11.31      7.72 o
   0   9  16        9.84        1.96      8.85 o
   1   9  16       82.45       89.84      7.15 o
   2   9  16       17.91        3.81      6.15 o
   3   9  16      206.96      199.47     11.60 o
   4   9  16       11.29        1.98      7.41 o
   5   9  16        0.36        4.69      7.40 o
   6   9  16       21.72       31.64      9.05 o
  -9  10  16        4.44        2.28     13.78 o
  -8  10  16       10.25       21.47      7.51 o
  -7  10  16       19.67       36.92      7.90 o
  -6  10  16       16.88       -0.55      7.70 o
  -5  10  16        5.38        0.58      7.53 o
  -4  10  16      284.50      317.92     16.46 o
  -3  10  16       88.11       99.37     14.56 o
  -2  10  16      140.22      147.90     11.02 o
  -1  10  16       16.54       13.33      7.30 o
   0  10  16       38.94       33.13      9.69 o
   1  10  16       40.88       36.84      5.22 o
   2  10  16        0.16       -4.34      5.78 o
   3  10  16       51.57       45.12      8.27 o
   4  10  16        0.05       -7.26      7.33 o
  -7  11  16        1.47      -19.65     19.65 o
  -6  11  16        6.63       28.38      8.91 o
  -5  11  16      129.68      180.78     13.77 o
  -4  11  16       41.94       52.13     12.96 o
  -3  11  16        2.39       15.74      8.80 o
  -2  11  16        8.92       -9.70      9.92 o
  -1  11  16       28.61       34.45     12.33 o
   0  11  16       84.84       93.92     12.01 o
   1  11  16        4.94       -2.22      8.47 o
   2  11  16      142.76      129.89     14.99 o
 -15   1  17       91.78      100.93     12.39 o
 -14   1  17       24.58       28.28      9.59 o
 -13   1  17       60.45       70.66     10.27 o
 -12   1  17       65.29       70.80      6.27 o
 -11   1  17        1.38        1.43      7.91 o
 -10   1  17        3.15        4.35      9.58 o
  -9   1  17      623.56      602.61     18.07 o
  -8   1  17      612.26      560.51     16.28 o
  -7   1  17     1761.47     1680.41     42.99 o
  -6   1  17      326.67      288.38      8.60 o
  -5   1  17       86.77       79.53      5.23 o
  -4   1  17     2002.16     1806.06     31.58 o
  -3   1  17       13.38       18.57      3.70 o
  -2   1  17       41.07       39.13      8.40 o
  -1   1  17      181.49      153.15      8.42 o
   0   1  17        0.75        6.67      4.38 o
   1   1  17      944.81      993.87     20.98 o
   2   1  17      122.67      132.06      7.48 o
   3   1  17      383.05      384.03     12.03 o
   4   1  17      530.93      487.15     13.94 o
   5   1  17      163.00      150.76      9.34 o
   6   1  17      103.58       94.69      8.03 o
   7   1  17      249.44      246.85     12.67 o
   8   1  17       92.77       61.08      9.17 o
   9   1  17        1.98       10.58      8.23 o
  10   1  17        6.78        8.69      9.39 o
 -15   2  17       11.00        5.52      8.40 o
 -14   2  17       81.33       94.41      8.05 o
 -13   2  17       17.41       19.08      8.40 o
 -12   2  17        4.91       16.17      7.83 o
 -11   2  17       80.67       75.85     10.56 o
 -10   2  17        1.39       -2.29     14.80 o
  -9   2  17       71.60       53.16      6.72 o
  -8   2  17      178.53      189.47     12.31 o
  -7   2  17        0.03       -5.72      5.72 o
  -6   2  17       93.05       90.81      7.49 o
  -5   2  17      120.17      118.71      5.94 o
  -4   2  17      185.64      174.63      7.07 o
  -3   2  17      135.11      121.91      8.01 o
  -2   2  17        8.65        9.65      4.22 o
  -1   2  17       24.95       17.63      5.07 o
   0   2  17      341.68      278.24     20.17 o
   1   2  17       36.61       29.13      6.24 o
   2   2  17      213.39      195.42     10.50 o
   3   2  17      180.45      162.60     10.04 o
   4   2  17       15.75       11.02      6.46 o
   5   2  17      149.01      145.03     10.86 o
   6   2  17       27.53       29.27     10.74 o
   7   2  17       28.84       31.16      8.28 o
   8   2  17       10.69       16.39      8.02 o
   9   2  17       31.37       22.82     15.03 o
 -14   3  17       52.48       61.95     10.42 o
 -13   3  17      128.81      113.36     11.60 o
 -12   3  17      129.76      124.47     18.75 o
 -11   3  17        0.90        5.79      6.85 o
 -10   3  17        8.76        5.24      7.87 o
  -9   3  17      122.74      110.92     18.06 o
  -8   3  17     1153.11     1127.17     40.60 o
  -7   3  17      413.18      394.19     13.81 o
  -6   3  17      568.40      552.10     16.73 o
  -5   3  17      263.61      252.22     11.48 o
  -4   3  17      464.81      430.97     10.36 o
  -3   3  17      777.51      745.53     15.66 o
  -2   3  17      343.74      332.42     10.37 o
  -1   3  17        7.90        4.76      4.11 o
   0   3  17      162.44      154.15     11.64 o
   1   3  17      146.57      166.68      9.54 o
   2   3  17      114.03      118.96      7.72 o
   3   3  17      313.66      318.56     11.73 o
   4   3  17      554.59      563.63     16.11 o
   5   3  17      348.84      375.69     22.17 o
   6   3  17      271.08      271.94     14.36 o
   7   3  17      141.75      124.20     11.60 o
   8   3  17       40.17       29.92      9.02 o
   9   3  17       57.00       81.03     13.11 o
 -14   4  17       24.42       14.15     17.49 o
 -13   4  17       49.20       35.85     12.76 o
 -12   4  17        5.38        7.72      7.28 o
 -11   4  17        6.02        6.87      9.05 o
 -10   4  17        3.46        6.06      8.44 o
  -9   4  17       44.52       53.59      9.85 o
  -8   4  17        0.22       -4.74      4.74 o
  -7   4  17      288.98      252.94     11.39 o
  -6   4  17       17.50       21.77      5.84 o
  -5   4  17      150.13      164.75      8.78 o
  -4   4  17       11.69       13.00      9.03 o
  -3   4  17        6.82       -0.76      2.73 o
  -2   4  17       40.68       40.21      3.94 o
  -1   4  17       20.40        4.52      4.10 o
   0   4  17       61.96       36.22      5.56 o
   1   4  17      289.09      242.65      9.74 o
   2   4  17        0.07       -1.53      4.28 o
   3   4  17       67.44       59.73     10.08 o
   4   4  17       57.89       43.41      6.37 o
   5   4  17      121.28      115.24      8.81 o
   6   4  17        0.28        4.69      6.06 o
   7   4  17       60.94       49.89      8.23 o
   8   4  17        0.06       16.49      8.18 o
   9   4  17        4.94       -9.13      9.13 o
 -13   5  17        0.81        8.39      7.55 o
 -12   5  17        8.60       -2.43     12.68 o
 -11   5  17        0.54        4.59      6.12 o
 -10   5  17       60.45       73.83     11.31 o
  -9   5  17      204.23      219.56     16.57 o
  -8   5  17      574.41      551.40     16.70 o
  -7   5  17      513.66      416.65     14.48 o
  -6   5  17      652.30      652.58     18.97 o
  -5   5  17      349.34      349.90     12.60 o
  -4   5  17      481.23      421.34     13.96 o
  -3   5  17        1.72        2.52      5.20 o
  -2   5  17       36.50       35.14      3.36 o
  -1   5  17        0.53       -3.24      3.24 o
   0   5  17       24.27       16.12      4.60 o
   1   5  17      169.72      192.85      8.38 o
   2   5  17      121.96      127.68      7.56 o
   3   5  17      459.01      493.99     14.52 o
   4   5  17      150.99      166.86      9.84 o
   5   5  17      121.76      122.50      9.22 o
   6   5  17      120.86      133.01     10.02 o
   7   5  17      160.50      161.22     12.30 o
   8   5  17       13.94       17.22      8.73 o
 -13   6  17        1.12       -7.06      7.06 o
 -12   6  17       49.86       74.58      8.77 o
 -11   6  17        6.24       12.44      8.99 o
 -10   6  17       33.92       48.96     12.84 o
  -9   6  17        1.74        3.70      5.39 o
  -8   6  17      376.84      373.71     13.77 o
  -7   6  17        0.07        5.14      5.23 o
  -6   6  17       17.45       20.21      6.38 o
  -5   6  17       31.21       11.23      5.44 o
  -4   6  17       32.65       27.60      6.03 o
  -3   6  17        8.59       12.00      5.85 o
  -2   6  17      127.54      107.68      8.59 o
  -1   6  17        8.20        8.67      3.18 o
   0   6  17      136.83      140.79      7.24 o
   1   6  17      107.00       95.13      6.75 o
   2   6  17        5.78        4.30      4.82 o
   3   6  17       90.03      101.20      8.22 o
   4   6  17      125.98      144.83      9.46 o
   5   6  17        2.35       -4.02      5.92 o
   6   6  17      183.45      206.64     15.72 o
   7   6  17        0.09       12.16      7.85 o
   8   6  17       40.38       47.34     10.03 o
 -12   7  17       29.16       43.93     12.34 o
 -11   7  17        2.00        5.91      9.52 o
 -10   7  17        3.43       17.73      9.83 o
  -9   7  17       20.65       23.82      6.31 o
  -8   7  17      462.31      482.88     15.69 o
  -7   7  17      456.77      490.75     16.26 o
  -6   7  17      386.50      426.38     14.90 o
  -5   7  17      193.78      209.38     15.10 o
  -4   7  17      309.28      293.29     12.43 o
  -3   7  17       51.49       44.29      6.96 o
  -2   7  17       36.32       17.41      6.44 o
  -1   7  17        0.41        3.51      5.08 o
   0   7  17        2.00        5.51      4.14 o
   1   7  17      162.48      169.93      9.08 o
   2   7  17      368.10      369.03     13.21 o
   3   7  17       30.52       34.58      6.71 o
   4   7  17      294.14      285.54     12.45 o
   5   7  17      210.85      237.36     13.47 o
   6   7  17       12.78       19.38      8.53 o
   7   7  17       89.44      105.93     19.18 o
 -11   8  17       11.20        1.88     10.05 o
 -10   8  17       64.87       76.50     14.09 o
  -9   8  17        0.87       -0.63      9.84 o
  -8   8  17        5.00        8.88      5.49 o
  -7   8  17      132.58      132.25      9.44 o
  -6   8  17        0.03        9.42      8.50 o
  -5   8  17       10.99       -5.52      5.52 o
  -4   8  17        2.72       -0.83      7.82 o
  -3   8  17       11.06        4.43      5.93 o
  -2   8  17      128.12      118.72      9.47 o
  -1   8  17        4.45       -0.86      6.34 o
   0   8  17       44.57       49.89      4.11 o
   1   8  17       19.08       33.08      5.90 o
   2   8  17       63.35       86.10      7.87 o
   3   8  17       18.02       16.96      7.04 o
   4   8  17       16.54       25.16      7.94 o
   5   8  17      137.56      133.34     14.54 o
   6   8  17       31.30       24.69      8.61 o
 -10   9  17       85.28      128.06     16.71 o
  -9   9  17       33.78       30.33     11.70 o
  -8   9  17       12.09       -1.05      6.05 o
  -7   9  17      129.73      130.38      9.88 o
  -6   9  17      390.97      445.69     16.61 o
  -5   9  17       91.24      108.13      9.15 o
  -4   9  17       30.20       24.96      8.21 o
  -3   9  17      252.03      250.32     14.53 o
  -2   9  17       80.78       74.57     10.40 o
  -1   9  17        0.01       -7.08      7.08 o
   0   9  17        1.46       -6.60      6.60 o
   1   9  17      115.97      125.15      8.28 o
   2   9  17       52.25       33.81      7.43 o
   3   9  17      270.89      254.45     13.31 o
   4   9  17      135.10      133.13     11.12 o
   5   9  17        1.79       -1.96      7.67 o
  -8  10  17        0.35       -3.79      7.60 o
  -7  10  17        3.09        4.82      8.34 o
  -6  10  17       42.02       51.73      9.42 o
  -5  10  17        6.73        2.39      7.81 o
  -4  10  17       68.29       69.36     10.48 o
  -3  10  17       63.56       74.03     10.81 o
  -2  10  17      102.18      108.49     12.00 o
  -1  10  17        0.72       -7.91      7.91 o
   0  10  17        5.19       11.45     12.06 o
   1  10  17      123.94      130.08     17.02 o
   2  10  17       15.15       19.99      6.63 o
   3  10  17        2.15       -4.36      6.64 o
  -5  11  17      221.23      262.67     16.15 o
  -4  11  17       85.20       65.38     11.53 o
  -3  11  17        0.21        6.82     10.85 o
  -2  11  17        0.20        0.00     23.36 o
  -1  11  17       28.89       21.50     12.60 o
   0  11  17       70.34       56.52     14.02 o
 -14   0  18       34.31       24.78     13.45 o
 -13   0  18      152.47      122.95     17.61 o
 -12   0  18      180.06      161.84     18.18 o
 -11   0  18      332.00      304.27     23.24 o
 -10   0  18      428.72      372.18     25.03 o
  -9   0  18      178.04      173.86      9.95 o
  -8   0  18      376.64      428.98     18.38 o
  -7   0  18      491.68      518.80     14.67 o
  -6   0  18      520.56      513.91     20.87 o
  -5   0  18      617.21      625.82     29.02 o
  -4   0  18     2515.90     2317.23     79.65 o
  -3   0  18      185.55      208.63     18.02 o
  -2   0  18        2.40       -1.45      6.00 o
  -1   0  18     2913.87     2924.18     70.46 o
   0   0  18       24.66       36.47      8.97 o
   1   0  18     1182.38     1223.90     31.40 o
   2   0  18       15.28       29.94      7.90 o
   3   0  18      500.17      544.34     20.75 o
   4   0  18       71.54       98.43     10.90 o
   5   0  18       22.26       15.01     12.31 o
   6   0  18        0.99       -1.77     13.16 o
   7   0  18        3.89       -4.32      8.59 o
   8   0  18       31.30       11.15     13.13 o
   9   0  18      162.47      183.74     20.64 o
 -14   1  18        0.49        1.71     11.58 o
 -13   1  18        6.01       -1.77      7.39 o
 -12   1  18        0.37       -4.01      4.01 o
 -11   1  18       18.23       22.96      7.95 o
 -10   1  18       15.96        4.24     11.33 o
  -9   1  18        8.37       -3.60      4.69 o
  -8   1  18      190.20      177.71      9.71 o
  -7   1  18       25.92       22.65      4.01 o
  -6   1  18        0.24       -2.29      4.99 o
  -5   1  18       35.94       23.55      4.07 o
  -4   1  18      151.01      131.64      6.73 o
  -3   1  18      138.49      129.34      8.39 o
  -2   1  18       17.13       11.65      5.52 o
  -1   1  18      144.30      149.21      8.68 o
   0   1  18       66.73       46.92      6.76 o
   1   1  18        0.23        7.84      5.61 o
   2   1  18      229.08      231.57     11.62 o
   3   1  18       19.52       31.60      6.78 o
   4   1  18        0.30        4.72      5.94 o
   5   1  18       16.15       14.28     11.74 o
   6   1  18        0.66       -6.63      6.63 o
   7   1  18       39.89       47.63      9.51 o
   8   1  18        0.69      -15.83     16.22 o
   9   1  18        6.31        1.22     20.10 o
 -14   2  18        9.49       13.80      8.43 o
 -13   2  18        0.56       -5.46      7.66 o
 -12   2  18      402.31      395.94     19.01 o
 -11   2  18      129.74      127.65     11.52 o
 -10   2  18      799.77      793.61     22.18 o
  -9   2  18      273.51      258.61     11.65 o
  -8   2  18      408.21      406.27     20.22 o
  -7   2  18       98.89      113.70     11.74 o
  -6   2  18      144.24      150.73     11.86 o
  -5   2  18      397.76      377.91     10.76 o
  -4   2  18       48.60       43.10      5.13 o
  -3   2  18      346.10      308.32     12.19 o
  -2   2  18      695.41      714.37     17.86 o
  -1   2  18      357.95      363.28     17.13 o
   0   2  18     1385.03     1396.08     29.31 o
   1   2  18     1756.20     1727.31     34.91 o
   2   2  18      363.57      359.88     14.43 o
   3   2  18      149.62      175.98     10.86 o
   4   2  18       90.82      110.19     10.36 o
   5   2  18        2.65       -5.14      6.12 o
   6   2  18        1.94        0.22      6.98 o
   7   2  18       21.07       24.10      8.42 o
   8   2  18      122.38      168.87     16.39 o
   9   2  18       50.75       38.66     11.74 o
 -14   3  18      119.37      121.76     12.65 o
 -13   3  18       54.87       65.01     10.40 o
 -12   3  18       32.19       49.93      9.49 o
 -11   3  18       94.92       89.24     10.24 o
 -10   3  18       14.20       15.09      5.73 o
  -9   3  18      155.37      157.04     14.15 o
  -8   3  18       54.79       49.28      9.32 o
  -7   3  18      299.88      294.75     12.95 o
  -6   3  18      136.49      134.14      9.07 o
  -5   3  18      189.95      211.13     11.07 o
  -4   3  18      178.93      130.52      6.25 o
  -3   3  18      331.24      256.37      8.88 o
  -2   3  18      110.32      126.19      6.98 o
  -1   3  18      114.41      114.52      7.24 o
   0   3  18      241.64      252.91     11.20 o
   1   3  18       26.65       27.93      6.36 o
   2   3  18        1.97        6.02      6.21 o
   3   3  18        3.25       18.51      6.49 o
   4   3  18       52.91       27.87      7.41 o
   5   3  18      127.55      130.29     10.92 o
   6   3  18       11.45        2.26      7.17 o
   7   3  18        9.72       -1.00      7.42 o
   8   3  18       23.12       21.56     12.70 o
 -13   4  18       51.52       53.03      9.58 o
 -12   4  18       62.61       69.64     14.19 o
 -11   4  18      246.88      257.64     12.34 o
 -10   4  18      184.70      182.01     14.41 o
  -9   4  18      214.08      223.72     17.49 o
  -8   4  18      624.57      615.93     18.38 o
  -7   4  18       54.64       61.41      9.27 o
  -6   4  18      506.35      477.65     20.61 o
  -5   4  18      210.78      189.76     10.55 o
  -4   4  18      169.21      168.19      9.24 o
  -3   4  18      384.93      374.87      8.49 o
  -2   4  18      144.52      149.16     10.65 o
  -1   4  18     1275.52     1279.49     24.27 o
   0   4  18      273.28      260.45     10.55 o
   1   4  18      146.71      145.85      8.61 o
   2   4  18      660.87      670.25     17.53 o
   3   4  18      117.33      132.15     11.66 o
   4   4  18       88.48      113.80     11.88 o
   5   4  18       91.89       82.49      9.75 o
   6   4  18       27.83       22.01      8.54 o
   7   4  18       14.20       -4.33      7.68 o
   8   4  18       33.82       21.51     13.96 o
 -13   5  18       81.86       97.06     11.01 o
 -12   5  18       22.20       24.96      7.94 o
 -11   5  18       19.72       31.21      6.58 o
 -10   5  18       34.02       36.54     10.80 o
  -9   5  18        0.02       -5.27      5.27 o
  -8   5  18       42.94       48.32      6.91 o
  -7   5  18      123.14      125.41     14.64 o
  -6   5  18      196.28      195.38     11.09 o
  -5   5  18        2.71        1.63      5.77 o
  -4   5  18      159.01      127.20      8.84 o
  -3   5  18        0.26       -2.75      5.23 o
  -2   5  18      152.98      173.33      6.98 o
  -1   5  18      135.97      137.92      7.50 o
   0   5  18        2.23        3.91      4.71 o
   1   5  18       32.44       27.97      7.79 o
   2   5  18        4.53        8.91      5.54 o
   3   5  18        0.16       -2.11      5.74 o
   4   5  18       49.90       42.19      9.80 o
   5   5  18        5.20        5.27      7.23 o
   6   5  18        9.06       11.59      8.03 o
   7   5  18        0.30       -8.87      8.87 o
 -12   6  18      165.84      190.26     11.29 o
 -11   6  18       79.95       55.67     13.62 o
 -10   6  18      106.90       74.96     12.36 o
  -9   6  18       75.46       90.71     12.14 o
  -8   6  18      299.94      307.08     13.09 o
  -7   6  18       92.12      114.74      8.91 o
  -6   6  18       63.10       53.53      7.44 o
  -5   6  18       12.57       12.26      6.21 o
  -4   6  18       53.00       37.06      6.74 o
  -3   6  18       49.32       61.09      7.46 o
  -2   6  18        6.66        6.52      7.60 o
  -1   6  18      634.61      657.39     13.39 o
   0   6  18      276.11      299.14     11.02 o
   1   6  18      180.28      197.69      9.82 o
   2   6  18      107.44      104.18     11.26 o
   3   6  18      278.67      268.78     11.97 o
   4   6  18        0.73       -0.72      5.90 o
   5   6  18        1.61       -4.82      6.32 o
   6   6  18        0.11        5.12      7.75 o
   7   6  18       37.39       28.16     10.73 o
 -11   7  18      197.91      213.31     18.51 o
 -10   7  18      127.92      117.53      8.46 o
  -9   7  18       16.97       18.81      6.06 o
  -8   7  18        4.75        4.83      5.95 o
  -7   7  18       31.91       32.82      7.03 o
  -6   7  18      107.52      133.80      9.67 o
  -5   7  18       31.26       39.94      6.88 o
  -4   7  18        0.29       -2.18      6.81 o
  -3   7  18       75.67       87.84      8.78 o
  -2   7  18      164.79      162.89     10.53 o
  -1   7  18       25.19       26.16      7.13 o
   0   7  18        4.01        9.50      4.68 o
   1   7  18        0.02       -4.45      5.47 o
   2   7  18        3.57        1.15      5.62 o
   3   7  18        5.47       -3.65      5.73 o
   4   7  18       80.15       85.02      8.83 o
   5   7  18       93.97       85.39     10.39 o
   6   7  18       12.89       12.23      8.20 o
 -10   8  18      154.25      134.70     16.75 o
  -9   8  18      135.99      186.86     20.58 o
  -8   8  18      153.62      171.03     10.90 o
  -7   8  18       22.41       21.55      6.98 o
  -6   8  18       29.67       36.19      7.45 o
  -5   8  18        0.09       -4.83      5.66 o
  -4   8  18        3.09        4.74      6.10 o
  -3   8  18        5.70       -7.15      8.58 o
  -2   8  18      215.47      232.69     12.49 o
  -1   8  18      141.95      165.18     15.60 o
   0   8  18      179.66      191.92     16.92 o
   1   8  18       41.34       44.93     10.10 o
   2   8  18      175.16      183.58     10.36 o
   3   8  18       78.34       70.76      9.11 o
   4   8  18       11.93        6.02      7.75 o
   5   8  18       56.69       40.82      9.29 o
  -9   9  18        0.01        5.87      6.42 o
  -8   9  18        0.36       -6.15      6.15 o
  -7   9  18       34.19       52.25      8.33 o
  -6   9  18      158.51      206.41     12.63 o
  -5   9  18        7.94        6.86      6.47 o
  -4   9  18       11.73        1.83      7.48 o
  -3   9  18       10.57       -3.78      7.46 o
  -2   9  18       41.26       41.20      9.62 o
  -1   9  18        7.82       13.45      8.79 o
   0   9  18        2.38        9.73      8.67 o
   1   9  18        9.35        1.75      5.10 o
   2   9  18       41.42       33.97      7.95 o
   3   9  18       24.35       40.38      8.26 o
  -7  10  18       60.14       74.88     11.04 o
  -6  10  18        0.16       -9.25     23.81 o
  -5  10  18       35.50       38.97      9.87 o
  -4  10  18        0.07       -8.08      8.08 o
  -3  10  18       16.23        8.02      8.86 o
  -2  10  18      112.17      124.96     13.00 o
  -1  10  18      109.03      121.19     12.97 o
   0  10  18        3.86       20.80     19.73 o
   1  10  18      171.03      167.86     18.94 o
 -14   1  19       95.22      114.47     26.74 o
 -13   1  19      162.30      184.92     25.84 o
 -12   1  19      125.53      110.21     12.03 o
 -11   1  19       92.15      109.45     11.27 o
 -10   1  19      121.46      105.73     10.92 o
  -9   1  19        2.35        2.70      5.10 o
  -8   1  19        0.74       -0.96      5.25 o
  -7   1  19      166.10      154.98      7.90 o
  -6   1  19      838.19      796.97     25.02 o
  -5   1  19      814.35      778.18     17.13 o
  -4   1  19        3.17        4.42      5.43 o
  -3   1  19      454.32      416.92     15.00 o
  -2   1  19      937.25      885.36     23.50 o
  -1   1  19       22.02       25.07      6.46 o
   0   1  19      615.75      613.44     20.12 o
   1   1  19      286.91      264.99     13.90 o
   2   1  19       40.96       58.91      7.99 o
   3   1  19       71.88       64.85      8.66 o
   4   1  19       76.86       91.39      9.63 o
   5   1  19      168.26      164.77     12.67 o
   6   1  19      543.64      543.17     20.43 o
   7   1  19       66.64       64.82      9.80 o
   8   1  19      102.45      116.91     14.36 o
 -14   2  19       97.24       97.39      8.56 o
 -13   2  19       16.21       12.43     12.27 o
 -12   2  19        8.98       16.44      8.66 o
 -11   2  19        0.69        5.64      7.78 o
 -10   2  19        0.05       -2.86      5.31 o
  -9   2  19       10.78        9.86      5.61 o
  -8   2  19      193.46      190.84     20.22 o
  -7   2  19       38.92       25.14      8.03 o
  -6   2  19        0.83       -1.18      6.39 o
  -5   2  19        6.90        6.54      3.72 o
  -4   2  19        9.09       16.93      4.46 o
  -3   2  19       14.00        7.59      4.68 o
  -2   2  19       18.79       22.92      5.87 o
  -1   2  19       55.47       54.30      7.56 o
   0   2  19      620.45      540.90     17.55 o
   1   2  19       35.33       41.93      6.98 o
   2   2  19       41.58       45.07      7.37 o
   3   2  19        3.76       13.09      6.73 o
   4   2  19       22.89        7.62      6.70 o
   5   2  19       15.28       15.03      7.63 o
   6   2  19       32.90       16.46      8.19 o
   7   2  19        0.52       -6.29      7.84 o
   8   2  19       40.86       38.59      9.91 o
 -13   3  19       34.40       31.92     12.88 o
 -12   3  19      203.63      214.28     19.20 o
 -11   3  19       94.67      104.45     11.23 o
 -10   3  19       23.33       26.77      6.48 o
  -9   3  19       49.00       41.69     16.43 o
  -8   3  19        0.56       -1.38      6.76 o
  -7   3  19      556.19      526.72     17.23 o
  -6   3  19      299.79      289.19     12.97 o
  -5   3  19      281.82      266.53     12.64 o
  -4   3  19      310.84      311.25     19.23 o
  -3   3  19      197.23      187.38      8.88 o
  -2   3  19      133.51      114.44      7.74 o
  -1   3  19      613.43      619.82     15.78 o
   0   3  19      183.97      168.67      9.80 o
   1   3  19        0.17        4.60      5.64 o
   2   3  19        5.08        2.69      5.97 o
   3   3  19       87.09       90.24      9.07 o
   4   3  19       10.78        7.22      9.03 o
   5   3  19      237.31      205.39     13.20 o
   6   3  19      298.07      314.56     16.10 o
   7   3  19      167.19      179.31     13.50 o
   8   3  19       52.54       53.25     10.58 o
 -13   4  19       31.61       34.36      9.08 o
 -12   4  19        3.23        5.41      7.62 o
 -11   4  19        1.37       -5.66      5.66 o
 -10   4  19       51.98       32.05      9.52 o
  -9   4  19      107.34      109.77     15.25 o
  -8   4  19       89.41       97.45      8.62 o
  -7   4  19       19.07        6.36      7.25 o
  -6   4  19      158.24      158.29     10.10 o
  -5   4  19       21.14       23.89      6.89 o
  -4   4  19        3.01        3.45      5.94 o
  -3   4  19       10.41        9.86      2.85 o
  -2   4  19        1.05       -2.77      3.83 o
  -1   4  19      128.85      110.36      8.44 o
   0   4  19        0.13        1.84      4.90 o
   1   4  19       13.02       12.24      5.48 o
   2   4  19        3.63       -0.23      5.42 o
   3   4  19      197.67      225.29     11.18 o
   4   4  19        4.14        8.34      6.43 o
   5   4  19       76.66       66.28      9.63 o
   6   4  19        1.56        5.74      7.56 o
   7   4  19        6.19       -2.78      7.79 o
 -12   5  19       70.85       91.05     20.63 o
 -11   5  19       24.03        9.68      6.27 o
 -10   5  19       19.64       15.41     10.92 o
  -9   5  19       39.13       46.64     10.66 o
  -8   5  19      105.22      107.20      8.89 o
  -7   5  19       92.92      103.30      8.95 o
  -6   5  19      134.03      113.22      9.29 o
  -5   5  19      758.62      748.33     21.92 o
  -4   5  19       61.27       76.53      8.71 o
  -3   5  19      621.28      596.98     18.11 o
  -2   5  19      189.16      198.30      8.82 o
  -1   5  19       22.37       24.94      5.33 o
   0   5  19      129.87      143.45      8.89 o
   1   5  19       31.20       25.49      6.24 o
   2   5  19       12.80        4.76      5.76 o
   3   5  19       40.16       58.00      9.37 o
   4   5  19      252.20      285.68     14.57 o
   5   5  19      237.22      257.78     14.60 o
   6   5  19       10.14       16.20      8.73 o
   7   5  19       53.07       53.67     12.19 o
 -12   6  19        0.90        7.54      6.61 o
 -11   6  19        0.79       16.06     10.11 o
 -10   6  19       37.95       39.06     10.96 o
  -9   6  19        0.17       -5.09      5.74 o
  -8   6  19       16.12        9.93      8.34 o
  -7   6  19       22.00       29.38      6.97 o
  -6   6  19       22.87       27.13      9.48 o
  -5   6  19       11.28       14.82      6.81 o
  -4   6  19       17.52       10.48      6.73 o
  -3   6  19      105.28      103.09      9.11 o
  -2   6  19       36.81       23.80      6.99 o
  -1   6  19       66.20       57.95      5.61 o
   0   6  19       22.65       12.91      5.31 o
   1   6  19        0.60       -5.08      5.08 o
   2   6  19      118.45      126.76     10.12 o
   3   6  19        1.05        4.33      6.97 o
   4   6  19       18.83       20.51      8.16 o
   5   6  19       16.04       29.26      8.64 o
   6   6  19       16.37       15.55      9.90 o
 -11   7  19       57.25       47.27     12.73 o
 -10   7  19       11.20       15.80      6.39 o
  -9   7  19        2.77        7.09      6.18 o
  -8   7  19        3.00        2.38      6.99 o
  -7   7  19      153.63      163.45     15.55 o
  -6   7  19       34.35       52.63      8.14 o
  -5   7  19      198.19      173.92     13.19 o
  -4   7  19      129.80      140.86     10.02 o
  -3   7  19      290.79      303.71     13.89 o
  -2   7  19      288.02      288.36     13.79 o
  -1   7  19       78.05       96.95      9.83 o
   0   7  19       44.39       47.82      6.08 o
   1   7  19       81.70       87.06      8.60 o
   2   7  19        0.01       -1.60      6.47 o
   3   7  19      150.19      158.03     11.50 o
   4   7  19        5.59        7.36      7.70 o
   5   7  19       60.53       75.54     11.97 o
  -9   8  19      181.54      168.63     19.47 o
  -8   8  19        0.54       11.41      6.61 o
  -7   8  19        9.84       15.68      7.18 o
  -6   8  19       41.87       53.00      8.65 o
  -5   8  19        3.80      -10.13     12.24 o
  -4   8  19        0.23        5.16      6.30 o
  -3   8  19       14.84       17.96      7.34 o
  -2   8  19        2.48       11.05      8.34 o
  -1   8  19       60.89       87.35     11.45 o
   0   8  19       17.03       12.20      8.84 o
   1   8  19       29.50       36.18      6.85 o
   2   8  19        0.30       -6.05      6.05 o
   3   8  19       69.60       74.31     12.65 o
   4   8  19       31.73       33.18     13.24 o
  -8   9  19      102.42      157.92     11.49 o
  -7   9  19        1.24        4.19      7.29 o
  -6   9  19       51.50       65.00     13.58 o
  -5   9  19      205.18      253.21     17.45 o
  -4   9  19      209.14      238.45     15.06 o
  -3   9  19       60.84       66.55     10.68 o
  -2   9  19       54.19       42.46     10.39 o
  -1   9  19      130.51      162.72     14.12 o
   0   9  19       19.25        5.87      9.44 o
   1   9  19        5.48       -1.16      5.26 o
   2   9  19       16.13        1.64     11.48 o
  -5  10  19       92.61      136.34     14.43 o
  -4  10  19      116.20      140.60     14.83 o
  -3  10  19       37.98       34.08     10.42 o
  -2  10  19        5.68        1.86      9.27 o
  -1  10  19       54.54       86.85     15.82 o
 -13   0  20       20.64       19.81     12.80 o
 -12   0  20       33.88       32.77     12.96 o
 -11   0  20      120.37       91.48     16.06 o
 -10   0  20      115.63      118.05     16.71 o
  -9   0  20      830.02      800.62     38.81 o
  -8   0  20      393.84      387.53     15.38 o
  -7   0  20      279.89      294.49     14.80 o
  -6   0  20      744.99      798.83     34.16 o
  -5   0  20      184.63      165.18     15.33 o
  -4   0  20     1187.71     1109.94     45.90 o
  -3   0  20        5.15       20.55      9.21 o
  -2   0  20      303.99      306.55     23.07 o
  -1   0  20       13.15       13.86     10.52 o
   0   0  20      155.26      183.91     15.25 o
   1   0  20     1669.54     1882.72     53.09 o
   2   0  20      118.63      172.35     15.55 o
   3   0  20      316.98      341.22     21.27 o
   4   0  20      194.91      247.42     27.19 o
   5   0  20      251.95      258.28     20.08 o
   6   0  20       51.49       35.84     14.27 o
   7   0  20        5.35       35.06     19.00 o
 -13   1  20       12.07        7.63      9.13 o
 -12   1  20        2.84       -7.37      7.63 o
 -11   1  20      129.87      136.58     12.79 o
 -10   1  20        1.50        3.69     12.56 o
  -9   1  20       22.91       32.25      6.20 o
  -8   1  20       80.28       74.53      7.65 o
  -7   1  20      109.69       95.27      6.32 o
  -6   1  20       82.50       87.18      6.71 o
  -5   1  20       14.15       17.46      5.36 o
  -4   1  20       15.15       14.12      6.17 o
  -3   1  20      159.67      143.90      9.33 o
  -2   1  20        4.48        6.94      5.57 o
  -1   1  20       22.06       25.72      7.00 o
   0   1  20        2.87        3.00      9.67 o
   1   1  20        0.64        1.67      6.41 o
   2   1  20       35.79       25.41      8.13 o
   3   1  20        2.61       -3.79      7.05 o
   4   1  20        0.10       -6.56      6.56 o
   5   1  20        6.10        2.37      8.19 o
   6   1  20        7.37        0.81      8.56 o
   7   1  20       12.84       10.90      9.58 o
 -13   2  20        1.81       10.21      8.62 o
 -12   2  20        6.06       -6.61     22.01 o
 -11   2  20       71.81       77.67     10.76 o
 -10   2  20      136.68      129.62      9.18 o
  -9   2  20      257.40      244.66     11.92 o
  -8   2  20      816.94      806.41     30.37 o
  -7   2  20      482.90      461.71     20.86 o
  -6   2  20      499.18      468.78     20.81 o
  -5   2  20       27.65       38.75      4.80 o
  -4   2  20       36.54       27.66      5.18 o
  -3   2  20      323.65      320.32     11.73 o
  -2   2  20      257.69      238.15     11.99 o
  -1   2  20      145.79      159.89     10.60 o
   0   2  20       49.88       77.96      8.94 o
   1   2  20      122.02      154.56     11.28 o
   2   2  20      259.24      302.46     15.53 o
   3   2  20      169.06      208.96     12.45 o
   4   2  20      178.89      199.39     12.87 o
   5   2  20      205.32      254.13     14.54 o
   6   2  20      112.94      134.00     12.26 o
   7   2  20       37.00       45.97     10.20 o
 -13   3  20       54.01       53.71     10.50 o
 -12   3  20        4.83        5.68      8.36 o
 -11   3  20       41.56       61.95     10.44 o
 -10   3  20        2.33        2.99      5.84 o
  -9   3  20       34.25       55.18     19.28 o
  -8   3  20        3.40        2.63      7.25 o
  -7   3  20        8.35       13.26      8.05 o
  -6   3  20        0.00       -5.02      5.62 o
  -5   3  20        4.90       12.00      6.51 o
  -4   3  20       28.97       49.69      4.90 o
  -3   3  20       10.18        1.68      4.51 o
  -2   3  20       45.28       26.37      5.66 o
  -1   3  20      104.36      102.32      8.03 o
   0   3  20      178.80      146.99      9.85 o
   1   3  20        3.57        5.48      5.74 o
   2   3  20        0.46       -5.61      5.88 o
   3   3  20        0.01       -0.64      6.36 o
   4   3  20       13.18       13.89      9.96 o
   5   3  20       22.30       34.74      8.62 o
   6   3  20        0.95       11.56      7.97 o
   7   3  20        0.09       -1.40      8.78 o
 -12   4  20        4.41        8.95      8.20 o
 -11   4  20       16.60       10.15      7.06 o
 -10   4  20      350.49      353.62     20.04 o
  -9   4  20      192.07      196.06     19.49 o
  -8   4  20      269.85      222.08     16.16 o
  -7   4  20      360.75      343.09     14.57 o
  -6   4  20       92.00       93.36     10.95 o
  -5   4  20      315.94      305.36     13.97 o
  -4   4  20      304.44      311.09     14.54 o
  -3   4  20        6.24        3.06      2.92 o
  -2   4  20       16.78        8.07      4.81 o
  -1   4  20       36.68       29.57      6.21 o
   0   4  20      323.95      304.67     11.82 o
   1   4  20      209.51      232.48     10.75 o
   2   4  20      115.03      128.28     13.14 o
   3   4  20      325.84      366.02     14.20 o
   4   4  20       92.25      104.50     10.73 o
   5   4  20       73.93       77.71     10.31 o
   6   4  20        7.61        9.13      8.50 o
 -12   5  20       16.20       36.53      9.43 o
 -11   5  20        0.10       -5.89      5.89 o
 -10   5  20        0.77        3.71      8.49 o
  -9   5  20      164.74      175.99     15.66 o
  -8   5  20       18.74       21.53      6.66 o
  -7   5  20        6.98        2.66      6.20 o
  -6   5  20       68.65       65.70      8.45 o
  -5   5  20       66.81       82.86     11.39 o
  -4   5  20       23.13       46.76      8.22 o
  -3   5  20       48.01       76.28      9.35 o
  -2   5  20        4.97        2.56      3.70 o
  -1   5  20        0.55        1.93      4.61 o
   0   5  20      138.55      111.64     11.39 o
   1   5  20       18.08       13.65      5.95 o
   2   5  20        6.30        2.13      7.78 o
   3   5  20       34.12       31.35     12.22 o
   4   5  20        8.55       13.69      7.86 o
   5   5  20       18.94       17.15     12.22 o
   6   5  20      107.54      129.93     12.58 o
 -11   6  20       40.67       53.46     11.88 o
 -10   6  20      112.29      101.38     14.76 o
  -9   6  20       69.88       75.41      8.44 o
  -8   6  20      219.42      236.05     12.83 o
  -7   6  20      260.66      263.98     13.44 o
  -6   6  20      371.61      369.65     15.73 o
  -5   6  20      148.52      175.48     11.79 o
  -4   6  20      202.88      185.67     11.93 o
  -3   6  20        0.06        3.45      9.64 o
  -2   6  20      161.01      145.57     10.63 o
  -1   6  20       12.22       18.03      5.51 o
   0   6  20       26.75       25.00      5.89 o
   1   6  20      259.39      299.21     17.57 o
   2   6  20      110.08      130.70     10.49 o
   3   6  20      308.37      333.36     17.79 o
   4   6  20      120.49      114.79     11.79 o
   5   6  20      184.22      164.07     12.94 o
 -10   7  20       72.08       89.10      9.33 o
  -9   7  20       96.43      107.62     14.74 o
  -8   7  20        3.60       -4.45     10.08 o
  -7   7  20        6.11        3.86      6.72 o
  -6   7  20       34.89       30.54     12.58 o
  -5   7  20        2.47       -1.09      9.06 o
  -4   7  20       51.50       53.27      8.81 o
  -3   7  20       14.60        2.82      7.69 o
  -2   7  20       16.05        6.04      6.92 o
  -1   7  20       47.07       52.24      8.76 o
   0   7  20       26.86       29.39      5.87 o
   1   7  20        3.40       -1.70      5.95 o
   2   7  20        0.28       -6.24      6.24 o
   3   7  20        0.36       -2.63      7.02 o
   4   7  20        3.22       -8.40      8.40 o
  -8   8  20      168.77      188.44     12.18 o
  -7   8  20      100.22      132.27     11.07 o
  -6   8  20       38.18       40.31      8.88 o
  -5   8  20       14.91        8.53      7.84 o
  -4   8  20        0.76       -2.69      7.11 o
  -3   8  20       54.27       44.83      8.78 o
  -2   8  20        2.27       -4.62     14.54 o
  -1   8  20        0.29        1.01      8.58 o
   0   8  20       74.47       92.31     16.47 o
   1   8  20      115.74      130.32     10.43 o
   2   8  20       71.35       72.64      8.78 o
  -6   9  20        0.77       -4.82      7.61 o
  -5   9  20       30.88       34.31     11.01 o
  -4   9  20      155.73      179.58     23.93 o
  -3   9  20        2.65        4.33     13.07 o
  -2   9  20       17.61       13.45      9.17 o
  -1   9  20       18.91       26.53     10.10 o
   0   9  20        0.19       -6.19      8.93 o
 -13   1  21       58.29       56.10     19.00 o
 -12   1  21       89.07       86.47     11.53 o
 -11   1  21      145.02      148.11     13.60 o
 -10   1  21       29.04       32.28      9.29 o
  -9   1  21      245.75      239.68     11.49 o
  -8   1  21       25.56       24.92      6.35 o
  -7   1  21      163.32      167.22      8.84 o
  -6   1  21       10.79       -0.24     11.41 o
  -5   1  21       90.69       83.16      7.88 o
  -4   1  21      476.62      454.44     18.51 o
  -3   1  21      345.28      329.20     16.71 o
  -2   1  21        2.44       -5.35      5.35 o
  -1   1  21     1630.25     1497.44     35.75 o
   0   1  21       84.43       76.43      9.33 o
   1   1  21      118.53      101.20     10.43 o
   2   1  21      241.19      233.80     14.30 o
   3   1  21        2.23       17.45      7.99 o
   4   1  21        0.04       -0.78      8.07 o
   5   1  21        6.23       -8.29      8.29 o
   6   1  21       55.58       44.37     11.37 o
 -12   2  21       54.04       75.25     11.28 o
 -11   2  21      268.50      244.89     16.02 o
 -10   2  21        9.70       10.14      8.35 o
  -9   2  21        8.44       11.94      6.35 o
  -8   2  21        0.10       -2.92      7.50 o
  -7   2  21      294.44      275.55     16.38 o
  -6   2  21        0.03       -0.45      7.48 o
  -5   2  21        0.03       -0.87      4.30 o
  -4   2  21       12.60       11.06      6.04 o
  -3   2  21       26.90       27.18      5.74 o
  -2   2  21        3.01        6.36      5.64 o
  -1   2  21       10.51        9.05      7.72 o
   0   2  21        5.98        5.30      6.57 o
   1   2  21        0.93        2.36      6.97 o
   2   2  21        2.32        0.24      7.19 o
   3   2  21        8.89       25.58      8.87 o
   4   2  21        0.32        3.52      8.07 o
   5   2  21       16.04       17.39      9.79 o
   6   2  21       17.42        3.87      9.91 o
 -12   3  21       24.51       16.41      8.93 o
 -11   3  21       60.64       65.69     10.67 o
 -10   3  21      296.25      303.16     13.87 o
  -9   3  21       39.21       47.14     10.05 o
  -8   3  21      143.88      127.97     12.85 o
  -7   3  21       23.92       11.27      9.29 o
  -6   3  21        0.28       -5.87      5.87 o
  -5   3  21       66.29       67.29      8.52 o
  -4   3  21      148.37      153.97      7.62 o
  -3   3  21      233.04      224.93      9.93 o
  -2   3  21      287.35      286.79     11.78 o
  -1   3  21      113.06      113.90     11.05 o
   0   3  21      300.20      299.97     13.08 o
   1   3  21      245.55      224.72     13.53 o
   2   3  21      171.39      180.67     13.01 o
   3   3  21        2.55       -1.39      7.47 o
   4   3  21       10.87        4.49     10.72 o
   5   3  21        5.61        4.92      8.06 o
   6   3  21        3.11        2.39      8.14 o
 -12   4  21        6.23       24.41      9.05 o
 -11   4  21        0.98       -4.14      6.24 o
 -10   4  21        7.18        8.25      8.73 o
  -9   4  21        1.77       -5.05      8.52 o
  -8   4  21       11.44       -1.01      8.48 o
  -7   4  21       95.10       78.42      8.85 o
  -6   4  21       16.22       13.11      6.76 o
  -5   4  21        1.32        5.21      6.57 o
  -4   4  21       95.59      115.70     10.34 o
  -3   4  21        1.51        3.63      4.95 o
  -2   4  21        4.11        2.34      6.58 o
  -1   4  21        5.61       -1.59      5.30 o
   0   4  21       12.21        9.44      6.23 o
   1   4  21       68.05       53.26      8.02 o
   2   4  21       68.50       74.07      8.38 o
   3   4  21        1.70        3.78      6.69 o
   4   4  21      149.48      182.78     13.07 o
   5   4  21      122.26      158.13     12.95 o
 -11   5  21      119.45      137.53     10.61 o
 -10   5  21       26.51       22.29     10.23 o
  -9   5  21       23.64        6.37      8.99 o
  -8   5  21       59.90       66.72     18.25 o
  -7   5  21       67.15       77.13      9.06 o
  -6   5  21        4.78       -6.33      6.33 o
  -5   5  21       33.73       44.18     11.55 o
  -4   5  21      128.52      147.27     11.28 o
  -3   5  21      523.49      539.19     20.19 o
  -2   5  21       87.15       86.73      6.36 o
  -1   5  21      298.95      291.87     12.00 o
   0   5  21      191.95      208.43     11.23 o
   1   5  21       60.87       77.47     10.08 o
   2   5  21       27.65       20.75      7.95 o
   3   5  21      145.77      120.57     12.58 o
   4   5  21        3.62        1.65      7.87 o
   5   5  21       66.93       78.86     14.26 o
 -10   6  21        4.19        1.27      9.68 o
  -9   6  21       22.17       32.05      7.92 o
  -8   6  21      103.18       82.72     13.77 o
  -7   6  21       26.87       25.38      7.67 o
  -6   6  21        0.20       -3.42      6.78 o
  -5   6  21       10.60        8.54     10.43 o
  -4   6  21        2.53        4.93      8.14 o
  -3   6  21        1.24       -2.26      7.50 o
  -2   6  21       49.91       64.57     10.09 o
  -1   6  21        4.32       -4.51      4.51 o
   0   6  21       34.53       44.05      6.67 o
   1   6  21       40.58       33.64      7.68 o
   2   6  21       18.65       26.63      7.72 o
   3   6  21        3.51        6.79     10.04 o
   4   6  21       20.33       11.92      8.58 o
  -9   7  21       77.87       93.33      9.93 o
  -8   7  21       31.28       30.85     13.17 o
  -7   7  21        4.47        0.82      6.95 o
  -6   7  21       30.56       24.63      8.22 o
  -5   7  21       55.03       70.30     13.43 o
  -4   7  21       85.51       81.95     10.46 o
  -3   7  21       83.25       75.78     10.69 o
  -2   7  21       82.35       91.55     11.27 o
  -1   7  21      169.78      171.53     12.38 o
   0   7  21       53.38       55.62     11.25 o
   1   7  21       48.81       77.62      8.63 o
   2   7  21       73.43       80.46     10.80 o
  -7   8  21       10.90       13.10      8.15 o
  -6   8  21       16.98       18.14     16.13 o
  -5   8  21       19.19       28.87      8.97 o
  -4   8  21      100.57      126.59     11.96 o
  -3   8  21        6.03        6.84      9.73 o
  -2   8  21       10.73        6.42     13.29 o
  -1   8  21        1.41        4.14     10.90 o
   0   8  21        3.52       -1.99      8.84 o
   1   8  21       19.22       16.70      6.55 o
 -12   0  22       53.39       39.62     15.00 o
 -11   0  22       16.84       21.69     13.45 o
 -10   0  22       22.79       21.12     13.21 o
  -9   0  22       45.73       28.70     13.78 o
  -8   0  22      430.05      429.53     31.51 o
  -7   0  22      418.42      413.52     17.65 o
  -6   0  22      186.04      194.28     16.39 o
  -5   0  22       68.30       86.58     12.72 o
  -4   0  22      224.34      232.11     19.73 o
  -3   0  22       21.88       29.43     11.41 o
  -2   0  22      603.32      642.45     35.71 o
  -1   0  22       11.80       16.31     11.90 o
   0   0  22       96.54      136.32     19.24 o
   1   0  22      181.13      116.18     19.24 o
   2   0  22      106.01      111.86     19.81 o
   3   0  22      115.90      106.15     20.30 o
   4   0  22      101.34      132.57     22.34 o
   5   0  22      135.06      104.03     22.75 o
 -12   1  22        0.01       -0.78      8.42 o
 -11   1  22        1.34        8.00      8.54 o
 -10   1  22       13.50       19.43      9.16 o
  -9   1  22       45.41       57.38     10.09 o
  -8   1  22       26.38       25.73      6.65 o
  -7   1  22       62.77       62.93      5.23 o
  -6   1  22       36.73       23.85      5.46 o
  -5   1  22       54.61       50.25      8.15 o
  -4   1  22        4.25       10.68      6.34 o
  -3   1  22       53.89       48.96      8.79 o
  -2   1  22      241.09      246.04     15.25 o
  -1   1  22       90.42      101.64      9.87 o
   0   1  22       88.55       71.37      9.64 o
   1   1  22       20.33       44.43      9.36 o
   2   1  22       16.08       17.38      7.83 o
   3   1  22        0.55        4.54      8.26 o
   4   1  22        4.00        4.16      8.83 o
   5   1  22       16.87       18.02     14.20 o
 -12   2  22       73.09       92.85     12.09 o
 -11   2  22        0.08       10.56     17.00 o
 -10   2  22        0.37       -5.83      5.83 o
  -9   2  22      171.19      172.23     10.84 o
  -8   2  22      141.85      137.58     15.12 o
  -7   2  22      162.56      160.42     13.36 o
  -6   2  22      547.05      553.26     23.79 o
  -5   2  22      380.40      396.03     13.77 o
  -4   2  22       46.31       54.14      6.36 o
  -3   2  22      247.05      292.19     11.87 o
  -2   2  22      292.35      297.67     18.56 o
  -1   2  22       97.08      108.34      9.81 o
   0   2  22       66.94       74.24      9.65 o
   1   2  22       30.30       61.38     15.99 o
   2   2  22      124.88      147.19     17.50 o
   3   2  22       71.33       95.60     17.67 o
   4   2  22      193.37      246.36     16.39 o
   5   2  22       55.95       73.16     21.26 o
 -11   3  22        2.27        3.31      8.64 o
 -10   3  22        0.39        1.33      6.28 o
  -9   3  22       18.90       13.83      9.38 o
  -8   3  22      153.54      158.19     13.87 o
  -7   3  22       13.03        2.40      8.34 o
  -6   3  22        5.74        6.63      6.55 o
  -5   3  22       36.67       32.62      9.07 o
  -4   3  22        0.01       -0.56      5.62 o
  -3   3  22       64.74       74.50      7.41 o
  -2   3  22       18.71       21.86      6.03 o
  -1   3  22       33.79       38.38      7.02 o
   0   3  22        3.63        2.49      6.64 o
   1   3  22       16.18       17.66      7.19 o
   2   3  22       32.22       30.00      8.97 o
   3   3  22       33.90       34.06      9.71 o
   4   3  22        4.81        8.39      9.21 o
   5   3  22        0.44        4.86     10.54 o
 -11   4  22        7.51        5.87      6.76 o
 -10   4  22        0.92        0.03      6.36 o
  -9   4  22       75.51       58.74     11.46 o
  -8   4  22       78.81       72.33     11.89 o
  -7   4  22      365.56      326.12     15.38 o
  -6   4  22      144.35      151.23     11.26 o
  -5   4  22      311.47      315.72     15.60 o
  -4   4  22      202.95      233.63     13.49 o
  -3   4  22      130.24      140.84      7.66 o
  -2   4  22       76.16       75.68     10.24 o
  -1   4  22       32.15       40.57      7.18 o
   0   4  22        7.96       -6.11      6.11 o
   1   4  22        1.46       -0.20      6.94 o
   2   4  22       68.70       82.28     10.44 o
   3   4  22      137.84      170.89     12.50 o
   4   4  22      115.13      116.34     13.37 o
 -10   5  22        6.75        2.17      9.66 o
  -9   5  22        4.69       11.00      9.48 o
  -8   5  22        2.33        9.01      7.09 o
  -7   5  22       44.41       24.35      7.83 o
  -6   5  22       26.81       16.72      7.37 o
  -5   5  22        3.46        5.93      7.14 o
  -4   5  22        5.41        0.98      9.22 o
  -3   5  22       20.16       28.27      8.83 o
  -2   5  22      106.27      104.68      6.82 o
  -1   5  22       18.90       17.58      5.94 o
   0   5  22       56.60       57.47      8.05 o
   1   5  22        0.47       -9.81      9.81 o
   2   5  22       30.03       19.54      8.57 o
   3   5  22        9.56       15.10      9.12 o
  -9   6  22      133.91      139.42     11.36 o
  -8   6  22       15.50       18.56      7.85 o
  -7   6  22       50.82       63.48      9.41 o
  -6   6  22       79.03       79.96     13.02 o
  -5   6  22      127.84      117.48     11.53 o
  -4   6  22      113.38      116.38     11.46 o
  -3   6  22      163.88      157.26     12.80 o
  -2   6  22      127.07      134.29     17.47 o
  -1   6  22        6.91        2.94      4.65 o
   0   6  22        0.00        0.15      5.73 o
   1   6  22       14.98        8.86     13.34 o
   2   6  22       54.18       64.37     18.91 o
  -7   7  22       23.77       17.12      8.33 o
  -6   7  22       10.06       11.20      8.01 o
  -5   7  22        1.96        0.68     12.25 o
  -4   7  22       50.10       61.17     13.90 o
  -3   7  22       43.82       40.57      9.85 o
  -2   7  22       34.87       34.89     12.57 o
  -1   7  22        2.02        2.73     12.23 o
   0   7  22        7.30        2.82      5.45 o
   1   7  22       22.14       31.71      7.27 o
  -4   8  22       52.59       55.23     10.37 o
  -3   8  22       23.34        8.49     10.44 o
 -11   1  23       91.81       59.93     11.35 o
 -10   1  23       92.76       95.43     12.35 o
  -9   1  23      167.01      164.95     10.07 o
  -8   1  23      237.80      226.88     12.21 o
  -7   1  23      101.52       93.88     21.97 o
  -6   1  23       79.49       69.12      6.92 o
  -5   1  23      195.00      196.19     10.98 o
  -4   1  23        1.48        6.57      6.65 o
  -3   1  23       60.48       39.77      8.57 o
  -2   1  23      168.82      136.29     12.57 o
  -1   1  23      110.71      109.20     10.50 o
   0   1  23       49.72       53.84      9.25 o
   1   1  23      426.97      431.44     27.95 o
   2   1  23       26.22       29.60      9.38 o
   3   1  23       43.20       51.87     10.54 o
   4   1  23      267.38      323.93     18.53 o
 -11   2  23       48.86       46.82     10.84 o
 -10   2  23       17.56        9.76      8.00 o
  -9   2  23       17.34       29.89      7.30 o
  -8   2  23        3.40       -9.62      9.62 o
  -7   2  23       10.00       10.37      8.27 o
  -6   2  23       27.88       17.48      8.92 o
  -5   2  23       52.27       64.87      8.72 o
  -4   2  23        3.28       -0.71      5.44 o
  -3   2  23        1.01        3.66      5.62 o
  -2   2  23        0.55       -1.62      5.75 o
  -1   2  23        1.37        1.12      6.38 o
   0   2  23        2.47       -1.48      7.12 o
   1   2  23        3.57       -7.02      7.02 o
   2   2  23       17.25       12.14      8.34 o
   3   2  23       19.67       16.19      9.25 o
   4   2  23       29.44       49.15     11.11 o
 -10   3  23       87.30       87.32     12.43 o
  -9   3  23      132.17      142.56     13.75 o
  -8   3  23      162.34      149.77     14.00 o
  -7   3  23      309.93      284.92     18.16 o
  -6   3  23       67.17       52.25     11.13 o
  -5   3  23       76.55       51.71      8.99 o
  -4   3  23       27.31       24.88      5.57 o
  -3   3  23       17.23        9.81      5.54 o
  -2   3  23      286.03      280.66     12.42 o
  -1   3  23       62.93       57.81      8.09 o
   0   3  23      228.30      236.07     12.56 o
   1   3  23       46.42       47.67      8.57 o
   2   3  23       98.41       91.25     10.45 o
   3   3  23      233.65      258.75     18.55 o
 -10   4  23        6.35        0.97      6.66 o
  -9   4  23        0.06       -1.31     13.57 o
  -8   4  23       18.00       12.72      9.29 o
  -7   4  23        0.99       -8.42      8.42 o
  -6   4  23        6.11       -2.71      8.50 o
  -5   4  23       17.60       18.47      7.96 o
  -4   4  23        0.74       -1.33      7.32 o
  -3   4  23       14.35       23.92      4.83 o
  -2   4  23       59.44       60.76      7.13 o
  -1   4  23       41.19       43.58      7.31 o
   0   4  23       47.49       39.76      7.50 o
   1   4  23       35.74       33.77      8.19 o
   2   4  23       13.14        9.90      7.69 o
   3   4  23       10.76       -7.09      8.19 o
  -9   5  23      193.59      197.60     17.08 o
  -8   5  23        6.52       -5.72      8.56 o
  -7   5  23       35.64       38.99      8.51 o
  -6   5  23       98.17      101.41     19.23 o
  -5   5  23       25.75       17.28      8.25 o
  -4   5  23        0.19        0.87      7.57 o
  -3   5  23        5.09        4.33      8.09 o
  -2   5  23      156.43      158.74     12.59 o
  -1   5  23       18.49       22.50      6.47 o
   0   5  23        0.93       -0.89      8.11 o
   1   5  23      413.93      460.42     24.50 o
   2   5  23       13.05       12.95     10.30 o
  -7   6  23       24.73       18.02      8.63 o
  -6   6  23       34.55       40.52      9.01 o
  -5   6  23       17.31       19.39      8.30 o
  -4   6  23       33.99       39.94      9.57 o
  -3   6  23       26.56       42.16     10.09 o
  -2   6  23        1.58       10.30      8.74 o
  -1   6  23       23.84       12.55      7.00 o
   0   6  23        0.50        0.98      7.34 o
  -4   7  23       61.47       68.08     10.96 o
  -3   7  23        2.50        4.47      8.74 o
 -10   0  24        6.06      -11.33     11.33 o
  -9   0  24        8.17        6.44     12.56 o
  -8   0  24       58.57       54.88      7.05 o
  -7   0  24       64.11       61.35      8.85 o
  -6   0  24      203.61      216.38     14.54 o
  -5   0  24       82.16      114.79     14.76 o
  -4   0  24      114.26      145.53     16.71 o
  -3   0  24      560.26      536.22     31.72 o
  -2   0  24       24.84       31.23     12.64 o
  -1   0  24      470.27      407.48     30.90 o
   0   0  24      266.29      242.31     24.70 o
   1   0  24      165.47      187.27     23.97 o
   2   0  24        0.34      -11.98     11.98 o
   3   0  24       13.47        7.66     15.74 o
 -10   1  24       18.75       35.07     10.63 o
  -9   1  24       59.84       61.00      7.62 o
  -8   1  24        8.42       12.87      6.81 o
  -7   1  24        4.97       -6.16      6.16 o
  -6   1  24       20.86       18.48      6.49 o
  -5   1  24       34.42       18.65      6.38 o
  -4   1  24       64.89       57.63      8.15 o
  -3   1  24        1.38        3.41      7.70 o
  -2   1  24        0.79       -7.28      7.28 o
  -1   1  24        0.05       -2.95      7.73 o
   0   1  24        6.26       -6.48      8.35 o
   1   1  24       34.98       41.88     10.35 o
   2   1  24       39.37       35.35      9.93 o
  -9   2  24       34.93       29.32      7.48 o
  -8   2  24        0.29       -2.66     15.37 o
  -7   2  24       40.16       55.26     16.67 o
  -6   2  24       27.54       40.37     10.39 o
  -5   2  24      232.39      270.71     11.63 o
  -4   2  24      275.46      292.65     13.83 o
  -3   2  24       88.16       78.27      8.09 o
  -2   2  24       83.81       83.36      8.56 o
  -1   2  24      158.80      156.28     11.96 o
   0   2  24      209.05      192.35     21.88 o
   1   2  24       10.64        1.04      9.85 o
   2   2  24        0.04        5.16      8.58 o
  -9   3  24       39.16       26.00      8.02 o
  -8   3  24       51.60       75.72     13.17 o
  -7   3  24        7.25       -7.51      9.74 o
  -6   3  24       44.37       57.14     11.85 o
  -5   3  24        0.16       -6.40      9.03 o
  -4   3  24       69.76       59.21      6.11 o
  -3   3  24        0.49        2.80      5.26 o
  -2   3  24       16.49       25.28      6.89 o
  -1   3  24       79.45       82.01      9.03 o
   0   3  24        8.51        4.56      8.45 o
   1   3  24       24.77       34.80      8.35 o
   2   3  24        0.91        5.93      7.51 o
  -8   4  24        2.59       -8.52      8.52 o
  -7   4  24        1.35        0.25      9.06 o
  -6   4  24       53.18       71.73     12.59 o
  -5   4  24       68.66       63.97      9.94 o
  -4   4  24      223.04      240.21     17.58 o
  -3   4  24      172.28      205.49     14.53 o
  -2   4  24      159.53      185.56     14.83 o
  -1   4  24       48.32       44.58     11.47 o
   0   4  24       38.54       43.79      8.31 o
   1   4  24       24.75       11.16      7.65 o
  -7   5  24        5.24        2.25      7.75 o
  -6   5  24       31.34       26.15      8.93 o
  -5   5  24       39.30       36.97     13.96 o
  -4   5  24        6.97        8.98      8.59 o
  -3   5  24        1.21       -3.08     10.02 o
  -2   5  24        1.13        9.83     14.71 o
  -1   5  24       25.56       14.47      6.26 o
   0   5  24        9.27       -0.37      7.88 o
  -8   1  25      270.89      246.47     16.12 o
  -7   1  25      112.89      111.82     10.13 o
  -6   1  25      128.85      121.91      8.54 o
  -5   1  25       29.30       28.23      6.72 o
  -4   1  25      103.68      132.46     10.44 o
  -3   1  25      173.30      216.80     15.04 o
  -2   1  25        0.03       -7.26      7.26 o
  -1   1  25        5.40        8.13      8.77 o
   0   1  25      144.44      139.02     22.05 o
   1   1  25       11.37       27.79     11.04 o
  -8   2  25        4.48        2.35      6.99 o
  -7   2  25       49.25       44.46     10.55 o
  -6   2  25        0.35        3.05      8.55 o
  -5   2  25       16.00       13.62      7.86 o
  -4   2  25       72.89       79.68      8.58 o
  -3   2  25        2.03       -3.02      8.28 o
  -2   2  25        5.34        3.49      7.23 o
  -1   2  25        3.10       -3.21      6.52 o
   0   2  25        1.83       -1.96      7.74 o
  -7   3  25       79.29       89.47     15.74 o
  -6   3  25      112.96      115.49     18.06 o
  -5   3  25      186.53      213.34     17.79 o
  -4   3  25       53.97       62.27     11.30 o
  -3   3  25       86.91       99.48      8.34 o
  -2   3  25        2.61       -3.67      6.05 o
  -1   3  25        5.52        2.18      6.58 o
  -5   4  25        2.84       -8.49      8.49 o
  -4   4  25       10.29       24.18      8.97 o
  -3   4  25       77.79       94.15     11.89 o
  -2   4  25        8.57       15.98      7.59 o
  -6   0  26        0.02       -0.82      8.64 o
  -5   0  26      108.98      113.87     12.53 o
  -4   0  26        0.42       -9.46      9.46 o
  -3   0  26      119.78      132.24     18.34 o
  -2   0  26       53.90       57.64     15.82 o
  -5   1  26       57.99       65.29     10.07 o
  -4   1  26       16.45       17.55      7.40 o
  -3   1  26        0.03       -6.34      6.94 o
 
